# Supplementary material for: Crystal structure of 3-(thio­phen-2-yl)-5-p-tolyl-4,5-di­hydro-1H-pyrazole-1-carbo­thio­amide
Source: Acta Crystallogr E Crystallogr Commun. 2015 Jun 10;71(Pt 7):763–5. doi: 10.1107/S2056989015010774 (PMC4518985; doi:10.1107/S2056989015010774)
Supplement: Supplementary file 1 [file e-71-00763-sup1.cif]

##############################################################################
#                                                                            #
# This CIF contains the data in a paper accepted for publication in          #
# Acta Crystallographica Section E. It conforms to the requirements of       #
# Notes for Authors for Acta Crystallographica Section E, and has been       #
# peer reviewed under the auspices of the IUCr Commission on Journals.       #
#                                                                            #
# Full details of the Crystallographic Information File format               #
# are given in the paper "The Crystallographic Information File (CIF):       #
# a New Standard Archive File for Crystallography" by S. R. Hall, F. H.      #
# Allen and I. D. Brown [Acta Cryst. (1991), A47, 655-685].                  #
#                                                                            #
# The current version of the core CIF dictionary is obtainable from          #
# ftp://ftp.iucr.org/pub/cif_core.dic.                                       #
#                                                                            #
# Software is freely available for graphical display of the structure(s)     #
# in this CIF. For information consult the CIF software page                 #
# http://www.iucr.org/resources/cif/software.                                #
#                                                                            #
# This file may be used for bona fide research purposes within the           #
# scientific community so long as proper attribution is given to the journal # 
# article from which it was obtained.                                        #
#                                                                            #
##############################################################################
data_global
_audit_creation_method     'PLATON <TABLE ACC> option'
_journal_date_recd_electronic     2015-05-28
_journal_date_accepted     2015-06-03
_journal_name_full     'Acta Crystallographica, Section E'
_journal_year     2015
_journal_volume     71
_journal_issue      7
_journal_page_first     763
_journal_page_last     765
_journal_paper_category     GO
_journal_paper_doi     10.1107/S2056989015010774
_journal_coeditor_code     SU5147
_publ_contact_author_name     'Dr Muneer Abdoh'
_publ_contact_author_address
;
Department of Physics
Science College, An-Najah National University
PO Box 7, Nablus
Palestinian Territories
;
_publ_contact_author_email     'muneer@najah.edu'
_publ_contact_author_fax     '+970-92671427'
_publ_contact_author_phone     '+970-92673564'
_publ_section_title
;\
Crystal structure of
3-(thiophen-2-yl)-5-<i>p</i>-tolyl-4,5-dihydro-1<i>H</i>-pyrazole-1-\
carbothioamide
;
loop_
    _publ_author_name
    _publ_author_address
    'Naveen, S.'
;
Institution of Excellence
University of Mysore
Manasagangotri
Mysore 570 006, India
;
    'Pavithra, G.'
;
Department of Chemistry
Yuvaraja's College
University of Mysore
Mysore 570 006, India
;
    'Muneer Abdoh'
;
Department of Physics
Science College, An-Najah National University
PO Box 7, Nablus
Palestinian Territories
;
    'Ajay Kumar, K.'
;
Department of Chemistry
Yuvaraja's College
University of Mysore
Mysore 570 006, India
;
    'Ismail Warad'
;
Department of Chemistry
Science College, An-Najah National University
PO Box 7, Nablus
Palestinian Territories
;
    'Lokanath, N. K.'
;
Department of Studies in Physics,
University of Mysore,
Manasagangotri,
Mysore 570 006, India
;
_publ_section_synopsis
;
In the title compound, the central pyrazole ring adopts a twisted conformation
on the --CH---CH~2~-- bond and its mean plane makes dihedral angles of
7.19(12) and 71.13(11)\% with the attached thiophene and toluene rings,
respectively. In the crystal, molecules are linked by N---H...S hydrogen
bonds, forming chains propagating along [010].
;
data_I
_database_code_depnum_ccdc_archive 'CCDC 1404788'
_chemical_name_systematic
;\
5-(4-Methylphenyl)-3-(thiophen-2-yl)-4,5-dihydro-1<i>H</i>-pyrazole-1-\
carbothioamide
;
_chemical_name_common
;\
3-(Thiophen-2-yl)-5-<i>p</i>-tolyl-4,5-dihydro-1<i>H</i>-pyrazole-1-\
carbothioamide
;
_chemical_formula_moiety     'C15 H15 N3 S2'
_chemical_formula_sum     'C15 H15 N3 S2'
_chemical_formula_iupac     'C15 H15 N3 S2'
_chemical_formula_weight     301.44
_symmetry_cell_setting     monoclinic
_symmetry_space_group_name_H-M     'P 21/c'
_symmetry_space_group_name_Hall     '-P 2ybc'
loop_
    _symmetry_equiv_pos_site_id
    _symmetry_equiv_pos_as_xyz
    1 x,y,z
    2 -x,1/2+y,1/2-z
    3 -x,-y,-z
    4 x,1/2-y,1/2+z
_cell_length_a     8.1035(4)
_cell_length_b     12.0193(5)
_cell_length_c     15.1312(7)
_cell_angle_alpha     90
_cell_angle_beta     94.347(2)
_cell_angle_gamma     90
_cell_volume     1469.52(12)
_cell_formula_units_Z     4
_cell_measurement_reflns_used     2262
_cell_measurement_theta_min     5.47
_cell_measurement_theta_max     64.09
_cell_measurement_temperature     296
_cell_special_details
;
;
_exptl_crystal_description     'Rectangle'
_exptl_crystal_colour     'Yellow'
_exptl_crystal_size_max     0.270
_exptl_crystal_size_mid     0.250
_exptl_crystal_size_min     0.240
_exptl_crystal_size_rad     ?
_exptl_crystal_density_diffrn     1.362
_exptl_crystal_density_meas     ?
_exptl_crystal_density_method     'Not Measured'
_exptl_crystal_F_000     632
_exptl_absorpt_coefficient_mu     3.217
_exptl_absorpt_correction_type     multi-scan
_exptl_absorpt_process_details
;
(SADABS; Bruker, 2013)
;
_exptl_absorpt_correction_T_min     0.477
_exptl_absorpt_correction_T_max     0.512
_exptl_special_details     ?
_diffrn_ambient_temperature     296
_diffrn_radiation_type     'CuK\a'
_diffrn_radiation_wavelength     1.54178
_diffrn_radiation_source     'Bruker MicroStar microfocus rotating anode'
_diffrn_radiation_monochromator     'graphite'
_diffrn_measurement_device_type     'Bruker X8 Proteum'
_diffrn_measurement_method     '\f and \w scans'
_diffrn_detector_area_resol_mean     18.4
_diffrn_reflns_number     11926
_diffrn_reflns_av_R_equivalents     0.0435
_diffrn_reflns_av_sigmaI/netI     0.0324
_diffrn_reflns_theta_min     5.47
_diffrn_reflns_theta_max     64.09
_diffrn_reflns_theta_full     64.09
_diffrn_measured_fraction_theta_max     0.980
_diffrn_measured_fraction_theta_full     0.979
_diffrn_reflns_limit_h_min     -9
_diffrn_reflns_limit_h_max     9
_diffrn_reflns_limit_k_min     -13
_diffrn_reflns_limit_k_max     13
_diffrn_reflns_limit_l_min     -16
_diffrn_reflns_limit_l_max     17
_diffrn_reflns_reduction_process
;
;
_refine_special_details
;
Refinement on <i>F</i>^2^ for ALL reflections except those flagged by the user
for potential systematic errors. Weighted <i>R</i>-factors <i>wR</i> and all
goodnesses of fit <i>S</i> are based on <i>F</i>^2^, conventional
<i>R</i>-factors <i>R</i> are based on <i>F</i>, with <i>F</i> set to zero for
negative <i>F</i>^2^. The observed criterion of <i>F</i>^2^ > \s(<i>F</i>^2^)
is used only for calculating -<i>R</i>-factor-obs <i>etc</i>. and is not
relevant to the choice of reflections for refinement. <i>R</i>-factors based
on <i>F</i>^2^ are statistically about twice as large as those based on
<i>F</i>, and <i>R</i>-factors based on ALL data will be even larger.
;
_reflns_number_total     2397
_reflns_number_gt     2262
_reflns_threshold_expression     I>2\s(I)
_refine_ls_structure_factor_coef     Fsqd
_refine_ls_matrix_type     full
_refine_ls_R_factor_all     0.0481
_refine_ls_R_factor_gt     0.0463
_refine_ls_wR_factor_gt     0.1247
_refine_ls_wR_factor_ref     0.1268
_refine_ls_goodness_of_fit_ref     1.070
_refine_ls_restrained_S_all     1.070
_refine_ls_number_reflns     2397
_refine_ls_number_parameters     183
_refine_ls_number_restraints     0
_refine_ls_number_constraints     ?
_refine_ls_hydrogen_treatment     constr
_refine_ls_weighting_scheme     calc
_refine_ls_weighting_details
         'calc w=1/[\s^2^(Fo^2^)+(0.0740P)^2^+0.6260P] where P=(Fo^2^+2Fc^2^)/3'
_atom_sites_solution_hydrogens     geom
_atom_sites_solution_primary     direct
_atom_sites_solution_secondary     difmap
_refine_ls_shift/su_max     0.000
_refine_ls_shift/su_mean     0.000
_refine_diff_density_max     0.371
_refine_diff_density_min     -0.441
_refine_ls_extinction_method     'shelxl'
_refine_ls_extinction_coef     0.0160(12)
_refine_ls_extinction_expression
                                  'FC^*^=KFC[1+0.001XFC^2^\L^3^/SIN(2\Q)]^-1/4^'
loop_
    _atom_type_symbol
    _atom_type_description
    _atom_type_scat_dispersion_real
    _atom_type_scat_dispersion_imag
    _atom_type_scat_source
    C C 0.0181 0.0091 ' International Tables Vol C Tables 4.2.6.8 and 6.1.1.4'
    H H 0.0000 0.0000 ' International Tables Vol C Tables 4.2.6.8 and 6.1.1.4'
    N N 0.0311 0.0180 ' International Tables Vol C Tables 4.2.6.8 and 6.1.1.4'
    S S 0.3331 0.5567 ' International Tables Vol C Tables 4.2.6.8 and 6.1.1.4'
_computing_data_collection
;
APEX2 (Bruker, 2013)
;
_computing_cell_refinement
;
SAINT (Bruker, 2013)
;
_computing_data_reduction
;
SAINT (Bruker, 2013)
;
_computing_structure_solution
;
SHELXS-97 (Sheldrick, 2008)
;
_computing_structure_refinement
;
SHELXL-97 (Sheldrick, 2008)
;
_computing_molecular_graphics
;
Mercury (Macrae <i>et al.</i>, 2008)
;
_computing_publication_material
;
SHELXL-97 (Sheldrick, 2008) and PLATON (Spek, 2009)
;
loop_
    _atom_site_type_symbol
    _atom_site_label
    _atom_site_fract_x
    _atom_site_fract_y
    _atom_site_fract_z
    _atom_site_U_iso_or_equiv
    _atom_site_thermal_displace_type
    _atom_site_calc_flag
    _atom_site_refinement_flags
    _atom_site_occupancy
    _atom_site_disorder_assembly
    _atom_site_disorder_group
    S S1 0.83886(8) 0.35843(5) 0.55113(4) 0.0527(2) Uani d . 1.000 . .
    S S13 0.41488(9) 0.76951(5) 0.77019(4) 0.0611(3) Uani d . 1.000 . .
    N N7 0.6560(2) 0.55350(14) 0.63166(11) 0.0396(5) Uani d . 1.000 . .
    N N8 0.5837(2) 0.65224(14) 0.65865(11) 0.0418(6) Uani d . 1.000 . .
    N N12 0.5024(3) 0.55813(17) 0.77851(13) 0.0572(7) Uani d . 1.000 . .
    C C2 0.9012(3) 0.3098(2) 0.45389(18) 0.0561(8) Uani d . 1.000 . .
    C C3 0.8661(3) 0.3801(2) 0.38623(17) 0.0613(9) Uani d . 1.000 . .
    C C4 0.7858(3) 0.4794(2) 0.41081(15) 0.0494(8) Uani d . 1.000 . .
    C C5 0.7627(3) 0.47817(18) 0.50124(13) 0.0400(6) Uani d . 1.000 . .
    C C6 0.6841(2) 0.56438(17) 0.54966(13) 0.0368(6) Uani d . 1.000 . .
    C C9 0.5786(3) 0.73914(17) 0.58990(13) 0.0381(6) Uani d . 1.000 . .
    C C10 0.6257(3) 0.67214(18) 0.50885(13) 0.0417(6) Uani d . 1.000 . .
    C C11 0.5039(3) 0.65429(18) 0.73411(14) 0.0438(7) Uani d . 1.000 . .
    C C14 0.6974(2) 0.83434(15) 0.61077(13) 0.0326(5) Uani d . 1.000 . .
    C C15 0.8130(3) 0.83437(18) 0.68204(14) 0.0421(7) Uani d . 1.000 . .
    C C16 0.9258(3) 0.92083(19) 0.69439(15) 0.0469(7) Uani d . 1.000 . .
    C C17 0.9243(3) 1.00979(18) 0.63663(14) 0.0437(7) Uani d . 1.000 . .
    C C18 0.8065(3) 1.00989(18) 0.56564(15) 0.0470(7) Uani d . 1.000 . .
    C C19 0.6951(3) 0.92360(18) 0.55243(14) 0.0419(6) Uani d . 1.000 . .
    C C20 1.0453(4) 1.1050(2) 0.65103(19) 0.0688(10) Uani d . 1.000 . .
    H H2 0.95400 0.24170 0.44810 0.0670 Uiso c R 1.000 . .
    H H3 0.89180 0.36530 0.32850 0.0740 Uiso c R 1.000 . .
    H H4 0.75340 0.53690 0.37220 0.0590 Uiso c R 1.000 . .
    H H9 0.46560 0.76780 0.57940 0.0460 Uiso c R 1.000 . .
    H H10A 0.53080 0.66110 0.46670 0.0500 Uiso c R 1.000 . .
    H H10B 0.71300 0.70870 0.47930 0.0500 Uiso c R 1.000 . .
    H H12A 0.55020 0.50040 0.75860 0.0690 Uiso c R 1.000 . .
    H H12B 0.45370 0.55400 0.82700 0.0690 Uiso c R 1.000 . .
    H H15 0.81560 0.77590 0.72240 0.0500 Uiso c R 1.000 . .
    H H16 1.00410 0.91880 0.74260 0.0560 Uiso c R 1.000 . .
    H H18 0.80230 1.06920 0.52610 0.0560 Uiso c R 1.000 . .
    H H19 0.61750 0.92520 0.50390 0.0500 Uiso c R 1.000 . .
    H H20A 0.98990 1.16790 0.67420 0.1030 Uiso c R 1.000 . .
    H H20B 1.08790 1.12470 0.59560 0.1030 Uiso c R 1.000 . .
    H H20C 1.13490 1.08270 0.69240 0.1030 Uiso c R 1.000 . .
loop_
    _atom_site_aniso_label
    _atom_site_aniso_U_11
    _atom_site_aniso_U_22
    _atom_site_aniso_U_33
    _atom_site_aniso_U_12
    _atom_site_aniso_U_13
    _atom_site_aniso_U_23
    S1 0.0578(4) 0.0494(4) 0.0530(4) -0.0001(3) 0.0172(3) -0.0061(2)
    S13 0.0750(5) 0.0495(4) 0.0628(4) -0.0051(3) 0.0306(3) -0.0180(3)
    N7 0.0483(10) 0.0317(9) 0.0408(9) -0.0044(7) 0.0164(7) -0.0045(7)
    N8 0.0561(11) 0.0321(9) 0.0395(9) -0.0044(8) 0.0188(8) -0.0026(7)
    N12 0.0786(14) 0.0492(12) 0.0478(11) -0.0064(10) 0.0304(10) 0.0030(9)
    C2 0.0557(14) 0.0474(14) 0.0681(16) -0.0092(11) 0.0240(12) -0.0190(12)
    C3 0.0728(17) 0.0637(16) 0.0506(14) -0.0182(13) 0.0258(12) -0.0257(13)
    C4 0.0583(14) 0.0489(13) 0.0429(12) -0.0148(11) 0.0156(10) -0.0163(10)
    C5 0.0403(11) 0.0424(12) 0.0386(10) -0.0145(9) 0.0112(8) -0.0087(9)
    C6 0.0377(10) 0.0362(11) 0.0372(10) -0.0118(8) 0.0084(8) -0.0055(8)
    C9 0.0409(11) 0.0348(11) 0.0391(11) -0.0036(8) 0.0070(8) -0.0004(8)
    C10 0.0509(12) 0.0387(11) 0.0357(10) -0.0121(9) 0.0050(9) -0.0036(9)
    C11 0.0491(12) 0.0444(12) 0.0398(11) -0.0122(10) 0.0157(9) -0.0080(9)
    C14 0.0362(10) 0.0275(9) 0.0349(9) 0.0015(8) 0.0087(8) -0.0029(7)
    C15 0.0504(12) 0.0342(11) 0.0410(11) 0.0016(9) -0.0004(9) 0.0053(8)
    C16 0.0491(12) 0.0474(13) 0.0430(11) -0.0019(10) -0.0040(9) -0.0065(10)
    C17 0.0495(12) 0.0371(12) 0.0459(11) -0.0077(9) 0.0137(9) -0.0128(9)
    C18 0.0642(14) 0.0324(11) 0.0451(11) -0.0070(10) 0.0090(10) 0.0057(9)
    C19 0.0508(12) 0.0375(11) 0.0366(10) -0.0002(9) -0.0010(9) 0.0022(8)
    C20 0.0790(19) 0.0592(17) 0.0697(17) -0.0309(15) 0.0151(14) -0.0182(14)
_geom_special_details
;
Bond distances, angles <i>etc</i>. have been calculated using the rounded
fractional coordinates. All su's are estimated from the variances of the
(full) variance-covariance matrix. The cell e.s.d.'s are taken into account in
the estimation of distances, angles and torsion angles
;
loop_
    _geom_bond_atom_site_label_1
    _geom_bond_atom_site_label_2
    _geom_bond_site_symmetry_1
    _geom_bond_site_symmetry_2
    _geom_bond_distance
    _geom_bond_publ_flag
    S1 C2 . . 1.695(3) no
    S1 C5 . . 1.718(2) no
    S13 C11 . . 1.672(2) no
    N7 N8 . . 1.398(2) no
    N7 C6 . . 1.285(3) no
    N8 C9 . . 1.473(3) no
    N8 C11 . . 1.354(3) no
    N12 C11 . . 1.337(3) no
    N12 H12B . . 0.8600 no
    N12 H12A . . 0.8600 no
    C2 C3 . . 1.341(4) no
    C3 C4 . . 1.422(3) no
    C4 C5 . . 1.395(3) no
    C5 C6 . . 1.445(3) no
    C6 C10 . . 1.496(3) no
    C9 C14 . . 1.513(3) no
    C9 C10 . . 1.539(3) no
    C14 C19 . . 1.389(3) no
    C14 C15 . . 1.374(3) no
    C15 C16 . . 1.387(3) no
    C16 C17 . . 1.381(3) no
    C17 C18 . . 1.382(3) no
    C17 C20 . . 1.512(4) no
    C18 C19 . . 1.380(3) no
    C2 H2 . . 0.9300 no
    C3 H3 . . 0.9300 no
    C4 H4 . . 0.9300 no
    C9 H9 . . 0.9800 no
    C10 H10A . . 0.9700 no
    C10 H10B . . 0.9700 no
    C15 H15 . . 0.9300 no
    C16 H16 . . 0.9300 no
    C18 H18 . . 0.9300 no
    C19 H19 . . 0.9300 no
    C20 H20A . . 0.9600 no
    C20 H20B . . 0.9600 no
    C20 H20C . . 0.9600 no
loop_
    _geom_angle_atom_site_label_1
    _geom_angle_atom_site_label_2
    _geom_angle_atom_site_label_3
    _geom_angle_site_symmetry_1
    _geom_angle_site_symmetry_2
    _geom_angle_site_symmetry_3
    _geom_angle
    _geom_angle_publ_flag
    C2 S1 C5 . . . 91.62(11) no
    N8 N7 C6 . . . 107.73(16) no
    N7 N8 C9 . . . 112.69(15) no
    N7 N8 C11 . . . 119.94(17) no
    C9 N8 C11 . . . 126.37(17) no
    H12A N12 H12B . . . 120.00 no
    C11 N12 H12A . . . 120.00 no
    C11 N12 H12B . . . 120.00 no
    S1 C2 C3 . . . 112.67(19) no
    C2 C3 C4 . . . 113.8(2) no
    C3 C4 C5 . . . 110.2(2) no
    S1 C5 C4 . . . 111.68(17) no
    S1 C5 C6 . . . 122.38(15) no
    C4 C5 C6 . . . 125.9(2) no
    N7 C6 C10 . . . 114.39(17) no
    N7 C6 C5 . . . 122.27(18) no
    C5 C6 C10 . . . 123.33(17) no
    N8 C9 C10 . . . 101.33(16) no
    N8 C9 C14 . . . 113.93(17) no
    C10 C9 C14 . . . 111.69(18) no
    C6 C10 C9 . . . 102.35(16) no
    N8 C11 N12 . . . 115.5(2) no
    S13 C11 N12 . . . 122.08(18) no
    S13 C11 N8 . . . 122.39(16) no
    C9 C14 C15 . . . 123.31(18) no
    C9 C14 C19 . . . 118.29(18) no
    C15 C14 C19 . . . 118.32(18) no
    C14 C15 C16 . . . 120.6(2) no
    C15 C16 C17 . . . 121.4(2) no
    C16 C17 C20 . . . 121.4(2) no
    C16 C17 C18 . . . 117.7(2) no
    C18 C17 C20 . . . 120.9(2) no
    C17 C18 C19 . . . 121.2(2) no
    C14 C19 C18 . . . 120.8(2) no
    S1 C2 H2 . . . 124.00 no
    C3 C2 H2 . . . 124.00 no
    C2 C3 H3 . . . 123.00 no
    C4 C3 H3 . . . 123.00 no
    C3 C4 H4 . . . 125.00 no
    C5 C4 H4 . . . 125.00 no
    N8 C9 H9 . . . 110.00 no
    C10 C9 H9 . . . 110.00 no
    C14 C9 H9 . . . 110.00 no
    C6 C10 H10A . . . 111.00 no
    C6 C10 H10B . . . 111.00 no
    C9 C10 H10A . . . 111.00 no
    C9 C10 H10B . . . 111.00 no
    H10A C10 H10B . . . 109.00 no
    C14 C15 H15 . . . 120.00 no
    C16 C15 H15 . . . 120.00 no
    C15 C16 H16 . . . 119.00 no
    C17 C16 H16 . . . 119.00 no
    C17 C18 H18 . . . 119.00 no
    C19 C18 H18 . . . 119.00 no
    C14 C19 H19 . . . 120.00 no
    C18 C19 H19 . . . 120.00 no
    C17 C20 H20A . . . 109.00 no
    C17 C20 H20B . . . 109.00 no
    C17 C20 H20C . . . 109.00 no
    H20A C20 H20B . . . 110.00 no
    H20A C20 H20C . . . 109.00 no
    H20B C20 H20C . . . 110.00 no
loop_
    _geom_torsion_atom_site_label_1
    _geom_torsion_atom_site_label_2
    _geom_torsion_atom_site_label_3
    _geom_torsion_atom_site_label_4
    _geom_torsion_site_symmetry_1
    _geom_torsion_site_symmetry_2
    _geom_torsion_site_symmetry_3
    _geom_torsion_site_symmetry_4
    _geom_torsion
    _geom_torsion_publ_flag
    C5 S1 C2 C3 . . . . -0.2(2) no
    C2 S1 C5 C4 . . . . 0.1(2) no
    C2 S1 C5 C6 . . . . 179.6(2) no
    C6 N7 N8 C9 . . . . -5.9(2) no
    C6 N7 N8 C11 . . . . 163.41(18) no
    N8 N7 C6 C5 . . . . 178.34(17) no
    N8 N7 C6 C10 . . . . -2.8(2) no
    C11 N8 C9 C14 . . . . 82.7(3) no
    C9 N8 C11 N12 . . . . 168.3(2) no
    N7 N8 C11 S13 . . . . 179.96(16) no
    N7 N8 C9 C10 . . . . 11.3(2) no
    C11 N8 C9 C10 . . . . -157.2(2) no
    N7 N8 C11 N12 . . . . 0.6(3) no
    N7 N8 C9 C14 . . . . -108.84(18) no
    C9 N8 C11 S13 . . . . -12.4(3) no
    S1 C2 C3 C4 . . . . 0.3(3) no
    C2 C3 C4 C5 . . . . -0.3(3) no
    C3 C4 C5 S1 . . . . 0.1(3) no
    C3 C4 C5 C6 . . . . -179.4(2) no
    S1 C5 C6 N7 . . . . -4.9(3) no
    S1 C5 C6 C10 . . . . 176.33(17) no
    C4 C5 C6 N7 . . . . 174.6(2) no
    C4 C5 C6 C10 . . . . -4.2(3) no
    C5 C6 C10 C9 . . . . -171.56(19) no
    N7 C6 C10 C9 . . . . 9.6(2) no
    C10 C9 C14 C15 . . . . -107.0(2) no
    C10 C9 C14 C19 . . . . 69.6(2) no
    N8 C9 C14 C19 . . . . -176.34(18) no
    N8 C9 C10 C6 . . . . -11.5(2) no
    C14 C9 C10 C6 . . . . 110.18(18) no
    N8 C9 C14 C15 . . . . 7.1(3) no
    C9 C14 C15 C16 . . . . 175.7(2) no
    C19 C14 C15 C16 . . . . -0.9(3) no
    C9 C14 C19 C18 . . . . -176.6(2) no
    C15 C14 C19 C18 . . . . 0.2(3) no
    C14 C15 C16 C17 . . . . 0.9(4) no
    C15 C16 C17 C18 . . . . -0.1(4) no
    C15 C16 C17 C20 . . . . 178.9(2) no
    C16 C17 C18 C19 . . . . -0.6(3) no
    C20 C17 C18 C19 . . . . -179.6(2) no
    C17 C18 C19 C14 . . . . 0.6(3) no
loop_
    _geom_hbond_atom_site_label_D
    _geom_hbond_atom_site_label_H
    _geom_hbond_atom_site_label_A
    _geom_hbond_site_symmetry_A
    _geom_hbond_distance_DH
    _geom_hbond_distance_HA
    _geom_hbond_distance_DA
    _geom_hbond_angle_DHA
    _geom_hbond_publ_flag
    N12 H12A S13 2_646 0.86 2.83 3.620(2) 154 yes
    N12 H12B Cg3 2_646 0.86 2.81 3.443(2) 132 yes
_iucr_refine_instructions_details
;
TITL t7_a.res in P2(1)/c
CELL  1.54178   8.1035  12.0193  15.1312   90.000   94.347   90.000
ZERR    4.000   0.0004   0.0005   0.0007    0.000    0.002    0.000
LATT  1
SYMM -X, 1/2+Y, 1/2-Z
SFAC  C   H   N   S
UNIT   60   60  12   8
TEMP 23.000
L.S. 15
BOND $H
ACTA
SIZE 0.27 0.25 0.24
LIST 4
FMAP 2
PLAN 20
WGHT    0.074000    0.626000
EXTI    0.016016
FVAR       0.95460
S1    4    0.838861    0.358430    0.551127    11.00000    0.05782    0.04936 =
         0.05299   -0.00608    0.01722   -0.00011
C2    1    0.901217    0.309759    0.453889    11.00000    0.05566    0.04735 =
         0.06810   -0.01901    0.02399   -0.00915
AFIX  43
H2    2    0.954004    0.241732    0.448086    11.00000   -1.20000
AFIX   0
C3    1    0.866069    0.380127    0.386233    11.00000    0.07277    0.06375 =
         0.05062   -0.02569    0.02578   -0.01824
AFIX  43
H3    2    0.891834    0.365322    0.328542    11.00000   -1.20000
AFIX   0
C4    1    0.785822    0.479409    0.410813    11.00000    0.05827    0.04892 =
         0.04294   -0.01626    0.01560   -0.01479
AFIX  43
H4    2    0.753417    0.536893    0.372173    11.00000   -1.20000
AFIX   0
C5    1    0.762696    0.478172    0.501237    11.00000    0.04035    0.04236 =
         0.03862   -0.00872    0.01119   -0.01450
C6    1    0.684107    0.564384    0.549664    11.00000    0.03772    0.03622 =
         0.03720   -0.00545    0.00842   -0.01175
N7    3    0.656028    0.553501    0.631662    11.00000    0.04826    0.03174 =
         0.04082   -0.00449    0.01642   -0.00445
N8    3    0.583700    0.652235    0.658654    11.00000    0.05611    0.03208 =
         0.03949   -0.00260    0.01875   -0.00443
C9    1    0.578551    0.739142    0.589896    11.00000    0.04089    0.03479 =
         0.03908   -0.00044    0.00701   -0.00357
AFIX  13
H9    2    0.465551    0.767809    0.579396    11.00000   -1.20000
AFIX   0
C10   1    0.625680    0.672136    0.508852    11.00000    0.05089    0.03873 =
         0.03569   -0.00363    0.00499   -0.01214
AFIX  23
H10A  2    0.530818    0.661099    0.466706    11.00000   -1.20000
H10B  2    0.712984    0.708708    0.479349    11.00000   -1.20000
AFIX   0
C11   1    0.503897    0.654286    0.734105    11.00000    0.04909    0.04437 =
         0.03979   -0.00800    0.01573   -0.01224
N12   3    0.502423    0.558133    0.778514    11.00000    0.07864    0.04917 =
         0.04775    0.00295    0.03044   -0.00637
AFIX  93
H12A  2    0.550190    0.500400    0.758621    11.00000   -1.20000
H12B  2    0.453709    0.554033    0.826965    11.00000   -1.20000
AFIX   0
S13   4    0.414882    0.769507    0.770187    11.00000    0.07501    0.04950 =
         0.06282   -0.01798    0.03064   -0.00507
C14   1    0.697388    0.834336    0.610773    11.00000    0.03616    0.02749 =
         0.03493   -0.00293    0.00873    0.00149
C15   1    0.812989    0.834370    0.682045    11.00000    0.05037    0.03423 =
         0.04096    0.00534   -0.00036    0.00158
AFIX  43
H15   2    0.815627    0.775905    0.722387    11.00000   -1.20000
AFIX   0
C16   1    0.925842    0.920827    0.694393    11.00000    0.04910    0.04738 =
         0.04295   -0.00647   -0.00400   -0.00189
AFIX  43
H16   2    1.004134    0.918803    0.742594    11.00000   -1.20000
AFIX   0
C17   1    0.924347    1.009787    0.636633    11.00000    0.04949    0.03714 =
         0.04587   -0.01278    0.01373   -0.00768
C18   1    0.806519    1.009894    0.565636    11.00000    0.06420    0.03238 =
         0.04506    0.00570    0.00898   -0.00703
AFIX  43
H18   2    0.802266    1.069202    0.526054    11.00000   -1.20000
AFIX   0
C19   1    0.695095    0.923604    0.552426    11.00000    0.05076    0.03752 =
         0.03662    0.00215   -0.00096   -0.00016
AFIX  43
H19   2    0.617545    0.925241    0.503880    11.00000   -1.20000
AFIX   0
C20   1    1.045313    1.104954    0.651028    11.00000    0.07901    0.05918 =
         0.06975   -0.01822    0.01511   -0.03090
AFIX 137
H20A  2    0.989907    1.167947    0.674196    11.00000   -1.50000
H20B  2    1.087943    1.124664    0.595645    11.00000   -1.50000
H20C  2    1.134924    1.082696    0.692385    11.00000   -1.50000
HKLF 4
REM  t7_a.res in P2(1)/c
REM R1 =  0.0463 for   2262 Fo > 4sig(Fo)  and  0.0481 for all   2397 data
REM    183 parameters refined using      0 restraints
END
WGHT      0.0740      0.6259
REM Highest difference peak  0.371,  deepest hole -0.441,  1-sigma level  0.078
Q1    1   0.7302  0.5004  0.4001  11.00000  0.05    0.37
Q2    1   0.7953  0.4407  0.3938  11.00000  0.05    0.31
Q3    1   1.1674  1.0645  0.6414  11.00000  0.05    0.24
Q4    1   1.1060  1.1059  0.7252  11.00000  0.05    0.23
Q5    1   0.3580  0.8088  0.7170  11.00000  0.05    0.23
Q6    1   0.6262  0.7948  0.6002  11.00000  0.05    0.23
Q7    1   0.9644  1.0461  0.6472  11.00000  0.05    0.20
Q8    1   0.5206  0.7841  0.7755  11.00000  0.05    0.20
Q9    1   0.5589  0.6605  0.4503  11.00000  0.05    0.19
Q10   1   0.5148  0.7534  0.5883  11.00000  0.05    0.19
Q11   1   0.5820  0.7081  0.5404  11.00000  0.05    0.19
Q12   1   0.9768  0.9537  0.6544  11.00000  0.05    0.18
Q13   1   0.9806  0.9150  0.6959  11.00000  0.05    0.17
Q14   1   0.3249  0.8498  0.5790  11.00000  0.05    0.17
Q15   1   0.6270  0.6060  0.5211  11.00000  0.05    0.16
Q16   1   0.7210  0.5156  0.5205  11.00000  0.05    0.16
Q17   1   0.7407  0.7005  0.3580  11.00000  0.05    0.16
Q18   1   0.8076  0.4444  0.5197  11.00000  0.05    0.15
Q19   1   0.6510  0.7094  0.3475  11.00000  0.05    0.15
Q20   1   0.8961  0.8739  0.6808  11.00000  0.05    0.15
;
