# Supplementary material for: Crystal structure of 3-(thio­phen-2-yl)-5-p-tolyl-4,5-di­hydro-1H-pyrazole-1-carbo­thio­amide
Source: Acta Crystallogr E Crystallogr Commun. 2015 Jun 10;71(Pt 7):763–5. doi: 10.1107/S2056989015010774 (PMC4518985; doi:10.1107/S2056989015010774)
Supplement: Supplementary file 2 [file e-71-00763-Isup2.hkl]

# 
# h,k,l, Fc-squared, Fo-squared, sigma(Fo-squared) and status flag 
# 
data_I
_shelx_title ' t7_a.res in P2(1)/c' 
_shelx_refln_list_code          4 
_shelx_F_calc_maximum      184.44 
_exptl_crystal_F_000       632.00 
_reflns_d_resolution_high  0.8571 
 
loop_ 
 _symmetry_equiv_pos_as_xyz 
 'x, y, z' 
 '-x, y+1/2, -z+1/2' 
 '-x, -y, -z' 
 'x, -y-1/2, z-1/2' 
 
_cell_length_a     8.1035 
_cell_length_b    12.0193 
_cell_length_c    15.1312 
_cell_angle_alpha  90.000 
_cell_angle_beta   94.347 
_cell_angle_gamma  90.000 
 
_shelx_F_squared_multiplier     1.000 
 
loop_ 
 _refln_index_h 
 _refln_index_k 
 _refln_index_l 
 _refln_F_squared_calc 
 _refln_F_squared_meas 
 _refln_F_squared_sigma 
 _refln_observed_status 
   1   0   0     1950.05     2183.20     61.62 o 
   2   0   0        6.71       -0.22      0.22 o 
   3   0   0     2301.60     2274.47     91.51 o 
   4   0   0     1367.65     1284.36     52.48 o 
   5   0   0      141.48      121.90      4.62 o 
   6   0   0       14.04       16.21      1.27 o 
   7   0   0       19.27       13.02      1.38 o 
   8   0   0      258.21      250.10      9.08 o 
   9   0   0       42.16       51.21      4.51 o 
   1   1   0       82.31       94.08      2.67 o 
   2   1   0     5344.74     5732.12    114.47 o 
   3   1   0      659.05      606.61     14.32 o 
   4   1   0     1715.31     1563.39     40.19 o 
   5   1   0      110.59       97.47      2.97 o 
   6   1   0       45.76       42.72      1.64 o 
   7   1   0       55.39       56.27      2.09 o 
   8   1   0       41.99       47.83      2.73 o 
   9   1   0       20.07       17.02      2.53 o 
   0   2   0      153.46      206.19     29.93 o 
   1   2   0     4808.96     5892.26    166.52 o 
   2   2   0     3624.01     4100.59     87.75 o 
   3   2   0       62.87       53.47      1.69 o 
   4   2   0     1549.72     1472.97     34.50 o 
   5   2   0      810.03      741.68     20.71 o 
   6   2   0      260.20      252.39      7.01 o 
   7   2   0      719.74      657.05     19.43 o 
   8   2   0        0.16       -0.29      0.61 o 
   9   2   0       23.07       21.57      2.47 o 
   1   3   0     1099.63     1064.28     32.91 o 
   2   3   0     5179.13     5456.73    137.98 o 
   3   3   0     1982.76     1906.31     48.73 o 
   4   3   0     1625.21     1584.18     37.10 o 
   5   3   0      218.95      197.93      5.53 o 
   6   3   0        0.04        0.21      0.42 o 
   7   3   0        2.77        2.18      0.54 o 
   8   3   0        7.02        5.06      0.94 o 
   9   3   0       46.84       54.17      4.45 o 
   0   4   0       80.59       60.08      5.56 o 
   1   4   0     2641.31     2711.63     88.94 o 
   2   4   0       14.86        5.90      0.61 o 
   3   4   0      310.16      241.02      6.89 o 
   4   4   0      251.67      216.78      5.96 o 
   5   4   0      422.01      411.31     10.03 o 
   6   4   0     1457.19     1423.20     40.91 o 
   7   4   0       50.77       53.91      2.37 o 
   1   5   0       82.28       64.13      2.84 o 
   2   5   0     1933.64     1868.68     48.10 o 
   3   5   0       60.12       41.87      1.34 o 
   4   5   0      613.86      581.49     13.19 o 
   5   5   0     1118.45     1117.15     28.85 o 
   6   5   0      231.68      238.52      8.74 o 
   7   5   0      154.47      165.59      7.72 o 
   8   5   0        3.70        3.49      1.11 o 
   0   6   0      502.99      588.70     35.05 o 
   1   6   0      932.07      915.02     24.55 o 
   2   6   0     1219.20     1215.70     26.67 o 
   3   6   0     1364.18     1300.60     30.73 o 
   4   6   0       13.39       17.67      0.96 o 
   5   6   0       33.84       33.73      1.41 o 
   6   6   0      143.78      130.08      4.01 o 
   7   6   0       47.50       43.93      4.41 o 
   8   6   0       29.02       27.20      3.62 o 
   1   7   0      232.94      218.65      4.58 o 
   2   7   0     1371.78     1380.57     30.14 o 
   3   7   0       86.05       76.28      2.57 o 
   4   7   0       55.38       59.71      2.21 o 
   5   7   0      240.25      222.19      8.32 o 
   6   7   0       34.12       32.66      2.13 o 
   7   7   0       14.71       10.10      1.98 o 
   8   7   0       47.62       50.79      4.29 o 
   0   8   0      189.47      174.42      5.88 o 
   1   8   0      230.44      233.65      5.66 o 
   2   8   0       25.07       25.33      1.31 o 
   3   8   0      876.88      936.03     27.26 o 
   4   8   0       23.01       24.29      1.41 o 
   5   8   0      649.87      597.95     20.40 o 
   6   8   0       98.60       94.69      5.06 o 
   7   8   0      115.83      137.73      6.50 o 
   1   9   0     1336.11     1393.19     35.86 o 
   2   9   0      422.48      418.78     11.28 o 
   3   9   0        6.80        7.68      1.82 o 
   4   9   0       34.05       39.32      3.05 o 
   5   9   0       46.12       58.63      3.00 o 
   6   9   0       13.75       14.75      1.81 o 
   7   9   0       25.96       25.59      2.64 o 
   0  10   0     1207.06     1206.50     40.38 o 
   1  10   0      879.79      862.52     22.56 o 
   2  10   0        0.13        2.22      0.73 o 
   3  10   0      102.49       97.02      6.64 o 
   4  10   0       50.68       50.64      3.36 o 
   5  10   0       14.75       14.95      1.42 o 
   6  10   0      159.87      158.74      7.39 o 
   1  11   0      820.70      793.21     23.32 o 
   2  11   0       50.56       48.38      3.46 o 
   3  11   0        1.03        0.79      0.63 o 
   4  11   0       26.68       32.87      1.89 o 
   5  11   0        0.34        1.31      0.72 o 
   0  12   0      355.99      347.91     12.35 o 
   1  12   0       38.55       37.07      1.91 o 
   2  12   0        0.03        1.43      0.93 o 
   3  12   0       13.96       11.82      1.28 o 
   4  12   0        1.33        1.51      0.73 o 
   1  13   0        3.56        4.30      0.73 o 
   2  13   0       21.88       19.48      1.49 o 
   3  13   0       36.85       30.20      2.37 o 
  -9   1   1        4.65        7.65      1.09 o 
  -8   1   1        8.13        6.16      0.70 o 
  -7   1   1        1.19        1.73      0.52 o 
  -6   1   1       92.54       81.44      2.42 o 
  -5   1   1      434.76      422.26     10.18 o 
  -4   1   1      112.58      103.42      3.66 o 
  -3   1   1     1107.81     1180.13     30.11 o 
  -2   1   1      189.94      188.24      4.23 o 
  -1   1   1        1.15       -0.22      0.22 o 
   1   1   1     1546.40     1796.11     45.57 o 
   2   1   1     9728.59    10138.74    233.56 o 
   3   1   1       21.48       19.64      0.92 o 
   4   1   1      670.13      591.71     13.30 o 
   5   1   1        9.10       10.66      0.67 o 
   6   1   1       44.92       39.80      1.45 o 
   7   1   1       30.06       23.60      2.31 o 
   8   1   1      135.10      135.71      4.72 o 
   9   1   1       66.70       66.42      5.39 o 
  -9   2   1       10.72       10.14      1.18 o 
  -8   2   1        1.04        1.87      0.53 o 
  -7   2   1      311.97      277.84     15.75 o 
  -6   2   1      188.60      189.45      5.42 o 
  -5   2   1        5.88        5.07      0.57 o 
  -4   2   1      352.53      285.95      6.57 o 
  -3   2   1       10.44       10.40      0.59 o 
  -2   2   1     2160.80     2494.90     53.36 o 
  -1   2   1    11096.73     7975.21    335.48 o 
   0   2   1     1359.71     1368.07     50.99 o 
   1   2   1      708.36      748.12     19.14 o 
   2   2   1    22213.28    19788.00    795.46 o 
   3   2   1       61.83       95.44      2.70 o 
   4   2   1        0.43        1.36      0.37 o 
   5   2   1      579.95      475.71     11.41 o 
   6   2   1       80.56       76.63      2.34 o 
   7   2   1        8.31       10.20      1.00 o 
   8   2   1      318.72      322.21     11.53 o 
   9   2   1        2.35        4.50      1.65 o 
  -9   3   1       50.10       56.05      4.95 o 
  -8   3   1       26.67       31.60      1.99 o 
  -7   3   1      137.32      130.41      4.46 o 
  -6   3   1        2.02        5.12      0.61 o 
  -5   3   1       38.96       45.59      1.73 o 
  -4   3   1      598.77      599.34     13.32 o 
  -3   3   1     5686.93     5666.44    159.97 o 
  -2   3   1     1287.55     1517.74     32.68 o 
  -1   3   1       70.96       71.22      2.79 o 
   0   3   1     4530.49     4089.47    110.39 o 
   1   3   1      937.01      932.91     21.82 o 
   2   3   1      564.99      656.35     15.61 o 
   3   3   1      172.00      140.20      4.88 o 
   4   3   1     4222.02     3870.76     77.74 o 
   5   3   1      393.48      380.70      8.59 o 
   6   3   1      162.50      141.78      3.84 o 
   7   3   1        1.28        0.93      0.67 o 
   8   3   1       25.41       28.03      5.27 o 
   9   3   1       79.41       92.48      4.71 o 
  -9   4   1        7.92       11.86      3.18 o 
  -8   4   1       23.61       17.76      1.29 o 
  -7   4   1      114.81      100.59      4.99 o 
  -6   4   1        0.64        0.92      0.58 o 
  -5   4   1      119.44      116.32      4.00 o 
  -4   4   1        8.99       17.00      0.74 o 
  -3   4   1      119.89      128.35      4.42 o 
  -2   4   1       50.23       27.47      1.26 o 
  -1   4   1       47.24       69.74      2.52 o 
   0   4   1     2957.55     3229.91    105.83 o 
   1   4   1     1954.41     1871.33     47.71 o 
   2   4   1     1604.25     1725.31     44.26 o 
   3   4   1       16.62       12.11      1.11 o 
   4   4   1      143.86      153.88      3.71 o 
   5   4   1      586.02      573.28     13.75 o 
   6   4   1      401.87      377.95     11.43 o 
   7   4   1       67.12       72.32      3.33 o 
   8   4   1       11.90        9.08      1.45 o 
  -8   5   1        0.52        0.55      1.43 o 
  -7   5   1       16.35       18.10      1.60 o 
  -6   5   1      126.00      132.57      5.85 o 
  -5   5   1        3.57        2.91      0.74 o 
  -4   5   1      371.76      360.88      7.71 o 
  -3   5   1       19.05       16.88      0.91 o 
  -2   5   1     1294.30     1255.42     36.37 o 
  -1   5   1       11.06       14.30      1.33 o 
   0   5   1      296.08      350.72     10.72 o 
   1   5   1      389.75      497.26     14.93 o 
   2   5   1      543.24      619.80     16.58 o 
   3   5   1     1186.31     1063.35     19.54 o 
   4   5   1        8.59        7.21      0.63 o 
   5   5   1        4.85        6.38      0.74 o 
   6   5   1      421.53      435.20     15.07 o 
   7   5   1      117.93      114.90      5.68 o 
   8   5   1       90.64       91.15      7.10 o 
  -8   6   1       58.42       56.17      4.73 o 
  -7   6   1       13.98       16.56      1.46 o 
  -6   6   1       94.15       92.06      5.52 o 
  -5   6   1     1046.00     1012.00     22.13 o 
  -4   6   1        3.23        6.12      0.66 o 
  -3   6   1        3.45        7.75      0.66 o 
  -2   6   1       20.34       30.07      1.25 o 
  -1   6   1     1224.61     1227.27     31.90 o 
   0   6   1       47.10       43.17      2.13 o 
   1   6   1      366.96      367.63     10.20 o 
   2   6   1      851.91      836.63     17.38 o 
   3   6   1      204.44      213.83      6.34 o 
   4   6   1       70.62       61.63      2.38 o 
   5   6   1       89.50       89.23      2.68 o 
   6   6   1      303.23      298.11      9.60 o 
   7   6   1      293.73      290.96     12.64 o 
   8   6   1       76.50       87.78     11.94 o 
  -8   7   1       19.50       23.50      2.96 o 
  -7   7   1       15.68       12.13      1.55 o 
  -6   7   1      101.37      113.93      4.79 o 
  -5   7   1       61.63       53.35      2.44 o 
  -4   7   1       42.75       41.22      1.79 o 
  -3   7   1      359.24      364.53     11.52 o 
  -2   7   1      635.65      543.38     13.29 o 
  -1   7   1      574.88      578.10     12.95 o 
   0   7   1      450.76      454.92      9.63 o 
   1   7   1       59.46       71.93      2.07 o 
   2   7   1       64.30       56.57      1.89 o 
   3   7   1     1022.83      952.15     24.72 o 
   4   7   1        1.78        1.10      0.53 o 
   5   7   1       11.11       12.40      1.54 o 
   6   7   1        1.83        6.75      1.28 o 
   7   7   1       64.29       90.51      6.27 o 
  -7   8   1       40.55       44.39      4.07 o 
  -6   8   1       82.93       78.74      3.60 o 
  -5   8   1      106.76      103.16      3.59 o 
  -4   8   1      143.57      142.76      6.52 o 
  -3   8   1      303.95      327.06     10.09 o 
  -2   8   1       15.52       14.73      1.02 o 
  -1   8   1     1861.77     1886.27     44.22 o 
   0   8   1      802.69      801.08     16.71 o 
   1   8   1      291.10      276.39      6.11 o 
   2   8   1     1647.81     1743.15     44.58 o 
   3   8   1      184.75      190.75      6.20 o 
   4   8   1      307.47      314.85     11.12 o 
   5   8   1        3.21        2.29      0.86 o 
   6   8   1      175.70      198.78      7.43 o 
   7   8   1        1.72        2.12      0.92 o 
  -7   9   1       47.63       45.07      3.74 o 
  -6   9   1       29.57       41.27      2.34 o 
  -5   9   1       91.19       84.87      3.35 o 
  -4   9   1      307.95      316.98     11.75 o 
  -3   9   1      198.00      196.74     13.31 o 
  -2   9   1       49.65       49.45      1.98 o 
  -1   9   1       45.84       45.46      1.89 o 
   0   9   1      111.84      118.96      3.46 o 
   1   9   1        9.34        9.78      0.85 o 
   2   9   1      195.91      191.86      5.55 o 
   3   9   1       11.36       10.70      1.05 o 
   4   9   1        0.33        0.76      0.60 o 
   5   9   1       22.05       26.51      1.90 o 
   6   9   1       22.76       18.36      1.87 o 
   7   9   1       29.39       24.50      2.53 o 
  -6  10   1        9.07        5.32      0.97 o 
  -5  10   1        0.11        0.99      0.74 o 
  -4  10   1      230.57      226.75      9.04 o 
  -3  10   1        7.62        5.14      0.84 o 
  -2  10   1      172.63      138.53      8.89 o 
  -1  10   1      209.48      216.67      7.06 o 
   0  10   1       20.55       21.01      1.29 o 
   1  10   1      917.93      907.63     23.79 o 
   2  10   1       85.82       75.27      5.66 o 
   3  10   1        1.03        1.31      0.61 o 
   4  10   1       19.48       13.61      1.47 o 
   5  10   1      126.65      127.37      5.12 o 
   6  10   1       63.62       60.46      3.90 o 
  -5  11   1        0.51        0.29      0.64 o 
  -4  11   1        6.39        9.85      1.67 o 
  -3  11   1      525.83      512.17     15.33 o 
  -2  11   1        4.73        6.65      1.10 o 
  -1  11   1      241.44      246.91      7.94 o 
   0  11   1      675.77      682.52     16.52 o 
   1  11   1      648.98      667.99     19.81 o 
   2  11   1      331.51      304.63     11.06 o 
   3  11   1       42.27       42.92      2.07 o 
   4  11   1      199.84      216.50      8.04 o 
   5  11   1       16.72       13.84      1.89 o 
  -4  12   1      159.13      159.78      6.01 o 
  -3  12   1        1.62        0.61      0.72 o 
  -2  12   1       76.13       84.55      3.84 o 
  -1  12   1       73.08       84.39      3.23 o 
   0  12   1      107.18      103.53      3.36 o 
   1  12   1       60.64       60.41      2.54 o 
   2  12   1      150.09      151.71      5.08 o 
   3  12   1        8.41        6.70      1.05 o 
   4  12   1        0.08       -0.29      0.65 o 
  -3  13   1      141.71      154.35      5.83 o 
  -2  13   1      218.15      195.73      7.25 o 
  -1  13   1       73.03       60.86      2.88 o 
   0  13   1        2.97        1.61      0.63 o 
   1  13   1        9.93        4.91      0.77 o 
   2  13   1       33.43       29.41      1.77 o 
   3  13   1       72.94       49.67      3.08 o 
  -9   0   2      255.91      246.20     10.68 o 
  -8   0   2       99.52      103.50      5.20 o 
  -7   0   2      111.96       83.10      3.64 o 
  -6   0   2      594.70      540.33     18.36 o 
  -5   0   2      114.68      117.14      6.53 o 
  -4   0   2       51.78       69.49      5.06 o 
  -3   0   2      311.82      315.11     10.60 o 
  -2   0   2     5075.75     5907.47    243.38 o 
  -1   0   2     1152.60     1267.02     41.38 o 
   0   0   2      814.41      800.37    110.98 o 
   1   0   2    34017.54    16932.98    957.48 o 
   3   0   2     1035.64     1244.40     41.28 o 
   4   0   2      732.24      542.42     19.05 o 
   5   0   2      281.94      229.76      7.30 o 
   6   0   2      218.85      204.58      9.13 o 
   7   0   2      344.01      343.32     12.13 o 
   8   0   2       53.46       53.55      3.38 o 
  -9   1   2        0.15        0.53      0.56 o 
  -8   1   2        0.49        0.45      0.47 o 
  -7   1   2      137.86      120.48      7.90 o 
  -6   1   2       38.15       31.46      1.27 o 
  -5   1   2       32.93       20.06      0.93 o 
  -4   1   2       90.97      108.47      3.28 o 
  -3   1   2     1848.12     1944.99     78.21 o 
  -1   1   2     1565.10     1721.44     36.36 o 
   0   1   2     4564.81     4737.21    108.92 o 
   1   1   2      836.34      608.97     35.05 o 
   2   1   2    11310.83    11837.96    298.89 o 
   3   1   2       60.58       73.61      2.21 o 
   4   1   2       77.36       87.38      2.14 o 
   5   1   2      531.82      456.74     10.97 o 
   6   1   2       59.86       71.77      3.66 o 
   7   1   2      114.36      108.52      4.43 o 
   8   1   2       66.17       71.97      2.94 o 
   9   1   2       55.89       66.73      5.28 o 
  -9   2   2        3.12        1.97      0.66 o 
  -8   2   2       32.17       35.57      1.54 o 
  -7   2   2       12.88       12.15      0.95 o 
  -6   2   2      144.98      128.49      3.55 o 
  -5   2   2     1388.77     1306.43     33.46 o 
  -4   2   2     1446.33     1422.35     30.77 o 
  -2   2   2     4087.09     4799.08    147.80 o 
  -1   2   2     1240.56     1348.80     32.54 o 
   0   2   2     2193.08     2601.55     65.85 o 
   1   2   2     1521.79     1592.45     57.27 o 
   2   2   2      633.65      715.90     19.43 o 
   3   2   2       12.77       12.46      1.01 o 
   4   2   2     2056.23     1978.74     40.12 o 
   5   2   2      277.41      236.51      6.55 o 
   6   2   2       72.96       66.80      2.14 o 
   7   2   2       68.89       68.92      2.84 o 
   8   2   2      170.14      174.07     13.29 o 
   9   2   2       17.16       16.44      2.64 o 
  -9   3   2       31.21       39.99      4.28 o 
  -8   3   2       98.09      103.77      3.70 o 
  -7   3   2       23.57       20.64      1.36 o 
  -6   3   2       36.86       42.59      1.60 o 
  -5   3   2      377.33      383.56     10.23 o 
  -4   3   2      968.37      892.01     19.55 o 
  -3   3   2      196.95      179.62      6.33 o 
  -2   3   2      719.67      846.22     18.36 o 
  -1   3   2     2986.10     3152.12     95.24 o 
   0   3   2      243.63      283.73      7.51 o 
   1   3   2      243.27      256.67      8.97 o 
   2   3   2      757.41      775.12     25.57 o 
   3   3   2     4356.92     4427.52    112.63 o 
   4   3   2     2573.90     2152.90     39.01 o 
   5   3   2        5.43        3.51      0.52 o 
   6   3   2      130.46      113.95      3.55 o 
   7   3   2       69.02       60.12     10.99 o 
   8   3   2       26.38       35.56      3.84 o 
   9   3   2        4.84        4.61      2.30 o 
  -9   4   2       28.30       42.40      5.60 o 
  -8   4   2       45.13       39.13      1.87 o 
  -7   4   2      119.31      115.27      4.13 o 
  -6   4   2       58.86       62.98      2.66 o 
  -5   4   2      518.27      468.31     12.47 o 
  -4   4   2      630.54      560.78     11.02 o 
  -3   4   2      699.76      823.77     27.91 o 
  -2   4   2       40.47       57.61      2.20 o 
  -1   4   2      882.02      984.55     28.39 o 
   0   4   2      509.40      409.75     20.59 o 
   1   4   2       62.10       67.10      2.60 o 
   2   4   2        5.65        8.01      2.09 o 
   3   4   2     1000.11      905.75     20.13 o 
   4   4   2     1996.23     1842.36     39.82 o 
   5   4   2        8.47        8.78      0.77 o 
   6   4   2       11.49        9.27      0.98 o 
   7   4   2      397.16      355.76     21.43 o 
   8   4   2        0.70        0.83      0.89 o 
  -8   5   2      169.74      178.56      8.07 o 
  -7   5   2       50.15       47.61      2.25 o 
  -6   5   2        8.44        6.19      0.79 o 
  -5   5   2       53.90       54.14      1.75 o 
  -4   5   2     1320.85     1125.71     25.39 o 
  -3   5   2     1358.48     1317.22     30.94 o 
  -2   5   2      707.34      713.86     21.05 o 
  -1   5   2     2886.00     3040.00     99.93 o 
   0   5   2       41.80       33.61      1.94 o 
   1   5   2      514.12      546.52     14.63 o 
   2   5   2       21.44       13.35      1.23 o 
   3   5   2      259.77      222.12      4.09 o 
   4   5   2      374.22      358.06      8.22 o 
   5   5   2      138.18      139.05      4.67 o 
   6   5   2      588.73      572.60     19.59 o 
   7   5   2       59.09       63.32      3.01 o 
   8   5   2      218.00      248.01     18.12 o 
  -8   6   2        9.53        8.56      1.98 o 
  -7   6   2       43.68       42.27      2.36 o 
  -6   6   2      143.91      142.76      5.66 o 
  -5   6   2      435.38      430.95     13.01 o 
  -4   6   2       72.63       63.47      2.30 o 
  -3   6   2      159.93      152.83      3.87 o 
  -2   6   2      599.97      594.93     14.43 o 
  -1   6   2       34.72       23.78      1.50 o 
   0   6   2     1947.59     1995.43     60.26 o 
   1   6   2      402.58      492.35     12.15 o 
   2   6   2      844.75      833.05     15.47 o 
   3   6   2      192.12      170.57      3.76 o 
   4   6   2      409.47      417.94     10.19 o 
   5   6   2       77.25       77.21      2.95 o 
   6   6   2       52.84       55.39      2.79 o 
   7   6   2       45.63       45.61      2.42 o 
   8   6   2       71.87       62.25      5.75 o 
  -7   7   2        5.93        9.32      1.43 o 
  -6   7   2       16.20       16.92      1.60 o 
  -5   7   2       69.47       58.97      2.63 o 
  -4   7   2      389.76      395.62     10.73 o 
  -3   7   2       47.09       44.15      2.25 o 
  -2   7   2       37.56       49.49      2.46 o 
  -1   7   2      472.18      492.33     10.47 o 
   0   7   2      486.56      507.27     10.20 o 
   1   7   2      178.22      168.75      4.00 o 
   2   7   2      136.43      158.54      4.08 o 
   3   7   2      251.43      239.24      6.68 o 
   4   7   2      317.55      320.25      8.01 o 
   5   7   2       94.53       86.43      4.97 o 
   6   7   2       27.53       26.66      1.70 o 
   7   7   2       23.49       21.96      1.97 o 
  -7   8   2        2.07        4.39      1.54 o 
  -6   8   2       79.10       85.58      3.37 o 
  -5   8   2        5.83        6.16      1.61 o 
  -4   8   2      804.48      828.43     24.78 o 
  -3   8   2     1665.77     1731.81     57.47 o 
  -2   8   2      301.21      321.11     11.51 o 
  -1   8   2      485.60      484.34     11.93 o 
   0   8   2        1.10        1.94      0.52 o 
   1   8   2      130.75      124.80      4.75 o 
   2   8   2       32.50       40.07      1.66 o 
   3   8   2      166.74      166.21      4.89 o 
   4   8   2      109.56      105.82      5.75 o 
   5   8   2       60.89       52.13      2.40 o 
   6   8   2       68.54       69.86      3.19 o 
   7   8   2       41.27       47.47      3.96 o 
  -7   9   2       56.87       54.76      4.40 o 
  -6   9   2       50.67       48.62      2.64 o 
  -5   9   2      263.98      259.83      7.39 o 
  -4   9   2      223.92      248.87      8.00 o 
  -3   9   2      459.57      403.68     51.16 o 
  -2   9   2        7.19        7.86      0.95 o 
  -1   9   2     1224.92     1280.30     33.09 o 
   0   9   2      132.31      127.15      3.66 o 
   1   9   2       48.01       55.95      2.19 o 
   2   9   2      187.22      178.42      5.81 o 
   3   9   2      153.08      103.90      8.51 o 
   4   9   2       14.18       12.45      1.63 o 
   5   9   2       35.90       46.20      2.51 o 
   6   9   2       28.56       34.02      2.47 o 
   7   9   2       36.83       38.35      3.30 o 
  -6  10   2       70.20       74.01      3.28 o 
  -5  10   2       44.91       45.93      2.56 o 
  -4  10   2        4.65        6.55      0.99 o 
  -3  10   2       21.00       19.88      2.51 o 
  -2  10   2        5.90        6.15      0.93 o 
  -1  10   2       38.91       36.23      1.73 o 
   0  10   2       22.89       26.13      1.41 o 
   1  10   2     1408.39     1491.49     38.50 o 
   2  10   2      350.93      317.27     14.72 o 
   3  10   2      119.51       83.51      8.14 o 
   4  10   2      179.30      182.99      9.26 o 
   5  10   2       11.66       11.65      1.24 o 
   6  10   2        5.10        6.12      1.05 o 
  -5  11   2        0.89        1.63      0.73 o 
  -4  11   2       14.99       23.50      1.55 o 
  -3  11   2       89.71       84.74      3.30 o 
  -2  11   2      108.82      107.13      5.91 o 
  -1  11   2       15.21       13.80      1.14 o 
   0  11   2      300.95      298.38      7.70 o 
   1  11   2      213.09      208.24      6.84 o 
   2  11   2       90.85       89.91      3.46 o 
   3  11   2      240.16      235.36      7.48 o 
   4  11   2       18.34       12.17      1.21 o 
   5  11   2       32.77       34.01      1.93 o 
  -4  12   2        0.39        0.66      0.59 o 
  -3  12   2       21.62       14.90      1.43 o 
  -2  12   2       15.82       21.87      1.77 o 
  -1  12   2      326.00      309.82      9.59 o 
   0  12   2        4.09        2.82      0.64 o 
   1  12   2       11.89       14.11      1.20 o 
   2  12   2       11.40       10.60      1.03 o 
   3  12   2      183.15      170.80      8.14 o 
   4  12   2        1.28        0.35      0.66 o 
  -3  13   2        1.06        1.29      0.72 o 
  -2  13   2       13.08       13.58      1.30 o 
  -1  13   2        0.37        0.42      0.71 o 
   0  13   2        9.09        6.25      0.90 o 
   1  13   2        0.11        0.67      0.56 o 
   2  13   2       12.41       11.73      1.53 o 
   3  13   2      216.09      189.14      9.07 o 
  -9   1   3       84.83       87.67      2.83 o 
  -8   1   3       60.25       60.75      2.21 o 
  -7   1   3      182.00      111.22      4.68 o 
  -6   1   3        6.98        9.03      0.72 o 
  -5   1   3      102.99       98.18      2.79 o 
  -4   1   3       18.36       19.00      0.84 o 
  -3   1   3      864.09      804.63     33.59 o 
  -2   1   3      475.45      586.68     19.54 o 
  -1   1   3     5772.34     7064.24    193.94 o 
   0   1   3     5178.76     5281.99    121.73 o 
   1   1   3     1071.42      936.52     25.54 o 
   2   1   3       11.60        1.22      0.35 o 
   3   1   3        1.94        5.05      1.21 o 
   4   1   3      203.69      166.17      3.45 o 
   5   1   3      505.43      482.23     12.72 o 
   6   1   3        8.37        8.89      0.84 o 
   7   1   3        2.25        3.49      0.79 o 
   8   1   3        1.26        2.65      1.12 o 
   9   1   3        0.02        2.01      0.89 o 
  -9   2   3       76.97       76.53      5.28 o 
  -8   2   3       18.39       16.73      1.09 o 
  -7   2   3       31.07       27.34      1.66 o 
  -6   2   3      379.44      354.38      9.63 o 
  -5   2   3      476.39      466.66     11.24 o 
  -4   2   3        3.29        1.55      0.38 o 
  -3   2   3     1451.52     1459.65     83.40 o 
  -2   2   3      471.00      554.25     14.26 o 
  -1   2   3      785.03      911.31     19.97 o 
   0   2   3       46.94       29.83      1.43 o 
   1   2   3      627.98      655.95     19.03 o 
   2   2   3        8.30       20.59      1.02 o 
   3   2   3      877.83      830.76     21.92 o 
   4   2   3     1371.21     1266.42     20.95 o 
   5   2   3       12.44       18.12      0.85 o 
   6   2   3      808.53      702.55     29.16 o 
   7   2   3       64.71       67.71      3.24 o 
   8   2   3        5.51        9.77      2.09 o 
   9   2   3       86.42       85.74      6.38 o 
  -9   3   3       34.53       36.89      2.56 o 
  -8   3   3       41.40       45.21      2.08 o 
  -7   3   3       78.77       81.30      3.13 o 
  -6   3   3      146.75      140.76      4.25 o 
  -5   3   3      244.48      203.30      5.20 o 
  -4   3   3      342.89      303.86      6.94 o 
  -3   3   3      148.37      193.67      8.95 o 
  -2   3   3     7935.65     8137.28    589.22 o 
  -1   3   3        2.77        6.67      0.46 o 
   0   3   3      771.78      800.17     23.02 o 
   1   3   3     2947.96     2650.58    154.50 o 
   2   3   3      265.95      267.28      8.48 o 
   3   3   3      202.29      210.17      6.37 o 
   4   3   3     2231.40     2053.75     39.20 o 
   5   3   3        1.85        4.61      0.56 o 
   6   3   3     1194.21     1009.71     53.85 o 
   7   3   3       70.37       61.19     11.54 o 
   8   3   3        0.05        0.39      0.84 o 
  -8   4   3        2.34        2.15      0.66 o 
  -7   4   3       15.44       12.24      1.21 o 
  -6   4   3      159.51      153.94      6.09 o 
  -5   4   3        0.69        1.04      0.49 o 
  -4   4   3       16.94       19.94      0.97 o 
  -3   4   3      671.67      706.13     20.68 o 
  -2   4   3       82.61       55.96      3.35 o 
  -1   4   3       38.02       28.10      1.58 o 
   0   4   3      143.73      166.88      5.38 o 
   1   4   3     1957.95     1968.87     56.44 o 
   2   4   3     3773.70     3888.30    110.72 o 
   3   4   3      180.65      182.25      3.77 o 
   4   4   3        0.09        1.32      2.30 o 
   5   4   3      196.54      208.37      6.89 o 
   6   4   3      461.04      463.58     19.58 o 
   7   4   3       16.67       14.65      1.37 o 
   8   4   3       31.69       34.62      2.49 o 
  -8   5   3       10.74       12.12      1.43 o 
  -7   5   3       10.77       10.40      0.98 o 
  -6   5   3        7.03       10.37      1.61 o 
  -5   5   3        0.06        1.87      0.54 o 
  -4   5   3       97.01       92.90      2.69 o 
  -3   5   3      374.75      282.96      6.50 o 
  -2   5   3      140.53      147.85      4.44 o 
  -1   5   3     1251.57     1459.67     42.08 o 
   0   5   3      153.45      193.59      7.42 o 
   1   5   3     1174.61     1314.43     38.16 o 
   2   5   3      620.49      713.85     14.03 o 
   3   5   3      113.09       90.35      1.99 o 
   4   5   3        4.89        7.02      0.63 o 
   5   5   3       86.47       85.09      6.60 o 
   6   5   3       93.61      104.70      3.81 o 
   7   5   3        3.02        5.11      0.95 o 
   8   5   3       27.23       21.96      1.98 o 
  -8   6   3        6.90        7.61      1.00 o 
  -7   6   3       58.23       62.13      2.99 o 
  -6   6   3       12.10       14.11      1.44 o 
  -5   6   3      104.39      106.50      3.46 o 
  -4   6   3     1622.24     1593.00     45.77 o 
  -3   6   3       14.45       15.25      0.95 o 
  -2   6   3      286.50      289.99      6.34 o 
  -1   6   3       30.08       40.30      1.48 o 
   0   6   3     2804.22     2921.02     62.82 o 
   1   6   3       61.16       47.20      1.48 o 
   2   6   3       41.85       37.93      1.19 o 
   3   6   3      143.12      144.28      3.48 o 
   4   6   3        0.76        2.68      0.54 o 
   5   6   3      317.78      338.30     16.62 o 
   6   6   3       12.82       12.27      1.15 o 
   7   6   3        0.12        1.79      0.76 o 
   8   6   3      147.37      147.47     26.85 o 
  -7   7   3       27.06       27.78      2.36 o 
  -6   7   3      120.26      107.85      4.68 o 
  -5   7   3      267.85      285.97      9.04 o 
  -4   7   3      233.03      207.46      6.04 o 
  -3   7   3      206.86      194.80      5.63 o 
  -2   7   3      447.73      467.53     11.46 o 
  -1   7   3        1.97       11.72      0.72 o 
   0   7   3      246.19      224.49      5.08 o 
   1   7   3      169.50      143.20      3.43 o 
   2   7   3      313.66      369.76      7.60 o 
   3   7   3      106.37      109.92      3.08 o 
   4   7   3      558.41      532.19     14.13 o 
   5   7   3        0.92        2.33      0.60 o 
   6   7   3       26.48       34.96      1.80 o 
   7   7   3        6.66        8.18      0.99 o 
  -7   8   3       52.88       57.75      3.38 o 
  -6   8   3        4.52        3.47      0.85 o 
  -5   8   3       86.40       95.24      4.37 o 
  -4   8   3      263.93      272.39      7.73 o 
  -3   8   3       28.71       37.42      2.36 o 
  -2   8   3      445.10      455.21     13.81 o 
  -1   8   3        2.46        3.88      0.63 o 
   0   8   3     1088.47     1070.76     23.49 o 
   1   8   3      787.37      821.10     19.49 o 
   2   8   3       86.98       89.20      2.91 o 
   3   8   3      576.69      600.83     15.85 o 
   4   8   3        8.16        6.36      1.04 o 
   5   8   3       18.54       14.03      1.36 o 
   6   8   3        0.80        1.71      0.73 o 
   7   8   3       95.25       97.39      4.67 o 
  -7   9   3       11.70       11.31      1.98 o 
  -6   9   3        1.10        1.56      0.74 o 
  -5   9   3       41.45       41.62      1.94 o 
  -4   9   3       82.93       76.21      3.16 o 
  -3   9   3      490.41      429.45     49.92 o 
  -2   9   3        2.54        5.70      1.05 o 
  -1   9   3      619.43      626.74     16.61 o 
   0   9   3       86.96       91.64      2.83 o 
   1   9   3      168.06      199.71      5.83 o 
   2   9   3      133.26      135.01      4.58 o 
   3   9   3        2.59        3.15      0.61 o 
   4   9   3      233.19      216.56     11.76 o 
   5   9   3        0.50        1.51      0.76 o 
   6   9   3       93.55       91.83      4.95 o 
  -6  10   3      151.63      147.06      7.50 o 
  -5  10   3       65.79       70.40      2.91 o 
  -4  10   3        0.96        0.63      0.68 o 
  -3  10   3       28.57       35.21      2.44 o 
  -2  10   3       15.00       12.94      2.20 o 
  -1  10   3      935.09      959.75     28.02 o 
   0  10   3      470.44      494.69     13.37 o 
   1  10   3       28.05       28.81      2.05 o 
   2  10   3      134.24      126.58      4.60 o 
   3  10   3        2.46        3.81      0.67 o 
   4  10   3       13.32        9.30      1.14 o 
   5  10   3        7.12        8.79      1.08 o 
   6  10   3        7.24        8.53      1.16 o 
  -5  11   3       94.03       82.32      3.55 o 
  -4  11   3        9.20        8.55      1.02 o 
  -3  11   3        5.21        4.13      0.84 o 
  -2  11   3      534.53      535.72     18.72 o 
  -1  11   3       53.00       62.82      2.39 o 
   0  11   3      150.68      155.14      4.74 o 
   1  11   3      310.63      303.49      8.53 o 
   2  11   3       30.40       33.31      1.85 o 
   3  11   3      380.70      358.86     10.94 o 
   4  11   3       68.11       67.94      3.09 o 
   5  11   3       57.56       61.47      2.76 o 
  -4  12   3        0.92        0.10      0.69 o 
  -3  12   3      218.29      232.02      8.57 o 
  -2  12   3       34.85       35.62      2.57 o 
  -1  12   3      394.45      381.74     13.54 o 
   0  12   3       33.14       34.77      1.80 o 
   1  12   3      166.14      164.16      5.47 o 
   2  12   3       31.68       27.92      1.58 o 
   3  12   3      343.94      338.25     14.74 o 
   4  12   3       90.92       81.13      4.34 o 
  -3  13   3        0.38        1.08      1.10 o 
  -2  13   3      268.16      281.64     10.01 o 
  -1  13   3      109.20       96.52      4.00 o 
   0  13   3        2.32        3.87      0.86 o 
   1  13   3       42.62       41.55      2.56 o 
   2  13   3       36.95       31.87      1.90 o 
  -9   0   4       99.80      116.19      5.51 o 
  -8   0   4        6.11        5.56      1.11 o 
  -7   0   4      514.69      484.44     27.71 o 
  -6   0   4       93.57       92.62      3.82 o 
  -5   0   4     2285.78     2007.91     66.08 o 
  -4   0   4       65.68       60.73      2.28 o 
  -3   0   4       74.13       57.03      3.96 o 
  -2   0   4      278.34      443.46     14.69 o 
  -1   0   4    10449.61    10356.97    765.24 o 
   0   0   4      844.43      817.38     27.13 o 
   1   0   4     1396.46     1570.19     63.38 o 
   2   0   4      633.42      554.41     23.20 o 
   3   0   4     4208.00     4635.32    186.64 o 
   4   0   4      131.19      143.78      6.29 o 
   5   0   4      363.93      320.92     21.44 o 
   6   0   4      122.15      129.85      6.38 o 
   7   0   4      253.00      285.08     17.80 o 
   8   0   4      389.15      409.59     24.65 o 
  -9   1   4      348.96      318.71      8.77 o 
  -8   1   4      139.00      143.75      4.32 o 
  -7   1   4       12.65       10.36      0.89 o 
  -6   1   4      473.82      449.27     10.96 o 
  -5   1   4      620.28      626.33     13.80 o 
  -4   1   4      679.37      590.78     15.35 o 
  -3   1   4       89.23       69.63      5.23 o 
  -2   1   4     4567.16     4872.29    137.46 o 
  -1   1   4     6408.24     7046.25    262.08 o 
   0   1   4       99.04      109.00      2.85 o 
   2   1   4       17.66       30.94      1.52 o 
   3   1   4     4852.03     5098.13    145.02 o 
   4   1   4      189.07      168.33      3.54 o 
   5   1   4        3.93        2.91      0.55 o 
   6   1   4      361.41      356.37     10.93 o 
   7   1   4        8.51        9.23      1.42 o 
   8   1   4       58.34       71.47      3.96 o 
  -9   2   4       47.73       51.64      2.44 o 
  -8   2   4        1.90        1.64      0.55 o 
  -7   2   4        4.39        6.28      0.77 o 
  -6   2   4      164.94      165.21      4.88 o 
  -5   2   4      239.13      223.46      5.69 o 
  -4   2   4     1392.96     1292.56     30.17 o 
  -3   2   4      238.59      265.62     16.19 o 
  -2   2   4        6.00       12.71      1.06 o 
  -1   2   4      631.95      684.75     14.93 o 
   0   2   4     2265.06     2379.99     60.33 o 
   1   2   4      791.20      731.03     26.85 o 
   2   2   4      684.35      674.95     19.97 o 
   3   2   4       34.05       38.26      2.19 o 
   4   2   4      485.77      447.53      9.44 o 
   5   2   4       95.45      109.89      3.09 o 
   6   2   4        3.66        3.11      0.86 o 
   7   2   4       66.83       66.56      3.81 o 
   8   2   4        1.88        4.09      3.02 o 
  -9   3   4       26.49       26.91      2.53 o 
  -8   3   4       73.50       77.57      3.00 o 
  -7   3   4      220.49      213.81      6.89 o 
  -6   3   4       53.79       55.68      2.11 o 
  -5   3   4      184.64      186.50      4.51 o 
  -4   3   4       26.78       27.86      1.54 o 
  -3   3   4     3189.11     3359.26    191.34 o 
  -2   3   4     1783.19     1799.12     51.34 o 
  -1   3   4       18.87       11.12      0.74 o 
   0   3   4      800.55      746.57     27.67 o 
   1   3   4      281.78      270.01      8.38 o 
   2   3   4       21.86       31.57      1.73 o 
   3   3   4       54.59       38.63      1.72 o 
   4   3   4     1396.76     1269.26     30.26 o 
   5   3   4      680.65      681.95     17.84 o 
   6   3   4      423.12      377.02     16.40 o 
   7   3   4        2.30        2.90      1.00 o 
   8   3   4        9.65        8.73      1.36 o 
  -8   4   4       63.99       78.60      2.98 o 
  -7   4   4      425.43      405.03     12.35 o 
  -6   4   4      391.53      373.83     13.18 o 
  -5   4   4        0.02       -0.38      0.58 o 
  -4   4   4       79.60       49.05      1.55 o 
  -3   4   4      163.94      110.97      4.36 o 
  -2   4   4      385.82      380.39     16.28 o 
  -1   4   4      169.43      207.77     11.10 o 
   0   4   4      431.34      421.66     12.66 o 
   1   4   4     1429.51     1497.62     43.28 o 
   2   4   4      118.02      137.01      5.01 o 
   3   4   4       32.14       43.72      1.34 o 
   4   4   4        2.13       20.96      5.16 o 
   5   4   4      351.24      365.43     11.08 o 
   6   4   4       76.30       69.28      4.77 o 
   7   4   4       22.21       20.04      2.16 o 
   8   4   4       15.92       25.63      2.09 o 
  -8   5   4       29.93       30.49      1.86 o 
  -7   5   4      609.28      611.81     16.20 o 
  -6   5   4       12.36       15.15      3.15 o 
  -5   5   4      145.13      163.93      4.93 o 
  -4   5   4        1.04        3.27      0.53 o 
  -3   5   4     3303.85     2995.22     73.38 o 
  -2   5   4      990.30      982.87     23.71 o 
  -1   5   4     1715.86     2007.58     66.51 o 
   0   5   4     7126.82     7880.20    257.95 o 
   1   5   4      430.10      506.20     13.67 o 
   2   5   4      940.35      924.33     17.04 o 
   3   5   4      152.11      136.26      3.29 o 
   4   5   4      309.35      297.36      7.39 o 
   5   5   4      190.87      195.62      6.30 o 
   6   5   4      282.06      293.69      9.10 o 
   7   5   4        9.67       11.10      1.17 o 
   8   5   4      111.50      110.59      5.37 o 
  -8   6   4       37.87       26.15      1.68 o 
  -7   6   4       84.21       79.29      3.54 o 
  -6   6   4       71.52       69.90      2.98 o 
  -5   6   4       43.30       50.92      1.92 o 
  -4   6   4      200.21      183.56      5.39 o 
  -3   6   4      156.49      140.49      3.64 o 
  -2   6   4      290.53      264.44      5.84 o 
  -1   6   4       46.28       67.67      1.93 o 
   0   6   4      265.20      285.92      5.94 o 
   1   6   4        9.37        5.25      0.44 o 
   2   6   4      130.82      134.78      3.05 o 
   3   6   4        1.80        3.79      0.47 o 
   4   6   4       97.76       92.29      2.73 o 
   5   6   4       23.83       24.07      1.75 o 
   6   6   4       81.38       95.59      3.49 o 
   7   6   4       32.24       37.03      2.04 o 
  -7   7   4       69.28       74.50      4.62 o 
  -6   7   4      119.94      125.64      5.25 o 
  -5   7   4       55.08       60.13      2.69 o 
  -4   7   4      103.82      100.53      3.38 o 
  -3   7   4      623.35      574.56     15.29 o 
  -2   7   4      267.55      283.69      7.88 o 
  -1   7   4       86.97       82.36      2.56 o 
   0   7   4      187.27      176.97      4.05 o 
   1   7   4      306.89      362.05      7.39 o 
   2   7   4        7.88        4.27      0.49 o 
   3   7   4      282.20      303.33      7.57 o 
   4   7   4      125.68      119.82      5.48 o 
   5   7   4      354.19      358.41     13.35 o 
   6   7   4       21.42       21.49      1.37 o 
   7   7   4        0.92        1.98      0.67 o 
  -7   8   4        3.79        1.08      0.89 o 
  -6   8   4        1.46        1.43      0.87 o 
  -5   8   4      185.54      180.30      6.68 o 
  -4   8   4      117.77      121.42      3.96 o 
  -3   8   4        0.02        1.34      0.70 o 
  -2   8   4     1835.79     1844.42     47.17 o 
  -1   8   4      293.90      280.53      7.11 o 
   0   8   4       39.79       44.77      1.53 o 
   1   8   4       13.88       19.87      0.97 o 
   2   8   4      302.15      341.38      7.81 o 
   3   8   4       47.36       56.40      2.14 o 
   4   8   4      168.31      149.36      8.56 o 
   5   8   4        4.14        1.76      0.61 o 
   6   8   4       53.85       52.49      2.53 o 
   7   8   4       17.92       21.30      2.31 o 
  -7   9   4        4.74        6.37      1.65 o 
  -6   9   4      243.76      252.29     11.90 o 
  -5   9   4       11.15        8.82      1.36 o 
  -4   9   4      341.18      338.78     10.54 o 
  -3   9   4       72.55       70.11      5.95 o 
  -2   9   4      755.56      719.77     30.47 o 
  -1   9   4      448.65      454.39     13.80 o 
   0   9   4      362.32      375.39      9.38 o 
   1   9   4        9.47       13.88      1.54 o 
   2   9   4        0.70        1.52      0.51 o 
   3   9   4      122.28      125.10      5.00 o 
   4   9   4        5.16        4.95      1.35 o 
   5   9   4       14.75       16.03      1.41 o 
   6   9   4      135.83      140.52      6.58 o 
  -6  10   4       98.40       92.92      4.81 o 
  -5  10   4       27.09       38.86      2.34 o 
  -4  10   4        3.04        4.50      0.88 o 
  -3  10   4      134.14      118.81     10.04 o 
  -2  10   4       14.75       18.15      1.81 o 
  -1  10   4        4.89        6.36      1.00 o 
   0  10   4       23.88       23.06      1.93 o 
   1  10   4      135.42      132.04      4.81 o 
   2  10   4      371.70      400.01     10.87 o 
   3  10   4      169.70      168.41      5.63 o 
   4  10   4       76.50       69.93      3.23 o 
   5  10   4       47.37       49.34      2.45 o 
   6  10   4        4.64        5.93      1.32 o 
  -5  11   4       15.11       12.29      1.24 o 
  -4  11   4       45.17       51.21      2.29 o 
  -3  11   4       28.18       32.22      1.87 o 
  -2  11   4        0.12        0.40      0.83 o 
  -1  11   4      375.78      389.51     13.92 o 
   0  11   4        3.17        6.96      0.85 o 
   1  11   4       52.63       57.22      2.30 o 
   2  11   4       16.27       16.75      1.58 o 
   3  11   4      239.92      229.47      7.27 o 
   4  11   4        2.58        2.21      0.75 o 
   5  11   4       34.47       27.85      2.03 o 
  -4  12   4       47.34       52.18      2.60 o 
  -3  12   4       45.06       47.72      2.57 o 
  -2  12   4       58.28       50.27      2.72 o 
  -1  12   4        7.51        7.59      0.98 o 
   0  12   4        3.64        2.64      0.71 o 
   1  12   4        5.16        5.39      0.99 o 
   2  12   4       26.46       21.24      1.69 o 
   3  12   4        1.49        0.90      0.91 o 
   4  12   4        6.85        5.60      1.76 o 
  -2  13   4        0.01        0.47      0.73 o 
  -1  13   4       23.23       17.79      1.50 o 
   0  13   4       33.25       27.41      1.80 o 
   1  13   4        0.37        2.10      0.81 o 
   2  13   4        0.59        1.54      1.10 o 
  -9   1   5        0.74        1.36      1.72 o 
  -8   1   5       33.96       34.63      1.61 o 
  -7   1   5        0.13        0.42      0.53 o 
  -6   1   5        0.44        3.22      0.68 o 
  -5   1   5      175.14      166.83      4.08 o 
  -4   1   5      174.19      140.74      3.19 o 
  -2   1   5     1927.69     2029.88     88.88 o 
  -1   1   5      224.08      204.19      7.80 o 
   0   1   5      460.86      535.74     15.65 o 
   1   1   5       15.06       35.52      1.58 o 
   2   1   5      251.46      263.53      8.32 o 
   3   1   5      461.18      500.75     19.54 o 
   4   1   5        6.10        1.84      0.44 o 
   5   1   5       33.13       38.13      1.75 o 
   6   1   5      133.08      120.05      5.96 o 
   7   1   5       38.26       44.46      2.95 o 
   8   1   5       36.71       41.57      1.91 o 
  -9   2   5       62.50       63.01      4.51 o 
  -8   2   5       92.68       88.37      2.93 o 
  -7   2   5      405.85      401.43     10.94 o 
  -6   2   5      204.95      184.30      5.39 o 
  -5   2   5     1128.74     1218.37     28.60 o 
  -4   2   5     1187.24     1106.66     25.93 o 
  -3   2   5       13.72       14.00      3.40 o 
  -2   2   5       29.74       51.09      1.80 o 
  -1   2   5      282.61      242.49      7.35 o 
   0   2   5     3126.55     3305.54     93.82 o 
   1   2   5      687.52      760.24     22.24 o 
   2   2   5      383.59      468.35     14.25 o 
   3   2   5       58.93       56.11      1.80 o 
   4   2   5      409.22      339.21      8.03 o 
   5   2   5       91.04       98.76      3.42 o 
   6   2   5        8.83        6.29      1.43 o 
   7   2   5      164.08      175.68      6.68 o 
   8   2   5        0.11        0.50      0.65 o 
  -8   3   5       79.91       87.24      3.27 o 
  -7   3   5      229.25      225.32      6.46 o 
  -6   3   5        0.01       -0.06      0.57 o 
  -5   3   5      590.99      607.46     13.51 o 
  -4   3   5     1160.05     1111.51     26.23 o 
  -3   3   5     1473.11     1453.34     33.92 o 
  -2   3   5        7.07        7.11      1.03 o 
  -1   3   5     8163.93     9169.69    299.50 o 
   0   3   5      607.05      672.08     19.69 o 
   1   3   5        4.86        5.47      0.90 o 
   2   3   5      797.29      716.91     21.42 o 
   3   3   5        4.60        3.73      0.41 o 
   4   3   5      881.17      864.79     18.59 o 
   5   3   5      907.69      910.32     23.55 o 
   6   3   5       29.74       24.99      1.69 o 
   7   3   5       83.03       88.41      5.83 o 
   8   3   5       45.20       56.46      3.30 o 
  -8   4   5        0.02        0.66      0.60 o 
  -7   4   5      151.96      139.53      4.51 o 
  -6   4   5        4.55        5.69      0.88 o 
  -5   4   5      466.96      440.49     10.83 o 
  -4   4   5      609.84      611.52     16.08 o 
  -3   4   5      614.60      532.48     11.86 o 
  -2   4   5      260.23      318.56     13.55 o 
  -1   4   5     1400.24     1726.33     57.22 o 
   0   4   5       53.67       35.85      1.72 o 
   1   4   5        0.12        1.25      0.76 o 
   2   4   5       43.92       54.17      1.50 o 
   3   4   5      140.09      108.30      2.54 o 
   4   4   5      376.21      413.00     11.03 o 
   5   4   5      172.27      174.13      5.08 o 
   6   4   5        0.53        2.49      1.35 o 
   7   4   5       27.04       32.88      1.97 o 
   8   4   5       21.93       20.88      1.86 o 
  -8   5   5        9.55       11.71      1.18 o 
  -7   5   5        4.74        3.34      0.83 o 
  -6   5   5      132.44      141.25      6.16 o 
  -5   5   5      412.64      444.85     12.05 o 
  -4   5   5      231.28      245.40      6.32 o 
  -3   5   5      166.33      149.43      3.67 o 
  -2   5   5     1242.82     1171.39     22.50 o 
  -1   5   5        1.89        1.47      0.63 o 
   0   5   5     1414.79     1600.04     34.70 o 
   1   5   5       10.27       14.56      0.63 o 
   2   5   5      341.75      334.03      6.86 o 
   3   5   5      307.53      310.58      6.72 o 
   4   5   5        5.04        8.10      1.20 o 
   5   5   5       35.27       37.30      1.84 o 
   6   5   5        4.50        5.57      0.93 o 
   7   5   5       11.58       14.90      1.32 o 
   8   5   5       20.19       19.82      1.75 o 
  -8   6   5        4.07        4.05      1.22 o 
  -7   6   5       78.29       85.48      3.44 o 
  -6   6   5      235.13      234.22      7.62 o 
  -5   6   5       18.16       18.74      1.28 o 
  -4   6   5        3.90        5.19      0.76 o 
  -3   6   5     1760.37     1659.63     36.01 o 
  -2   6   5       20.43       20.30      0.88 o 
  -1   6   5      150.43      137.59      3.14 o 
   0   6   5      555.51      535.26     10.02 o 
   1   6   5     2275.55     2232.40     40.35 o 
   2   6   5      171.07      176.66      3.89 o 
   3   6   5       87.02       88.81      2.39 o 
   4   6   5       25.46       27.65      1.25 o 
   5   6   5        6.72        6.87      0.84 o 
   6   6   5       48.70       57.33      2.70 o 
   7   6   5        3.24        3.70      0.80 o 
  -7   7   5      278.77      316.23     13.77 o 
  -6   7   5       66.32       74.10      3.61 o 
  -5   7   5       65.48       67.28      2.92 o 
  -4   7   5       18.60       22.03      1.58 o 
  -3   7   5      175.39      171.01      5.13 o 
  -2   7   5     1125.53     1122.91     29.09 o 
  -1   7   5      368.17      390.98     10.54 o 
   0   7   5      299.66      359.28      7.72 o 
   1   7   5      104.12       87.95      2.29 o 
   2   7   5     1596.12     1728.86     37.40 o 
   3   7   5        2.68        4.75      0.74 o 
   4   7   5      149.18      162.97      7.49 o 
   5   7   5      456.05      483.60     16.71 o 
   6   7   5       19.56       26.54      1.69 o 
   7   7   5        3.25        3.56      0.74 o 
  -7   8   5       25.65       31.30      3.08 o 
  -6   8   5       55.81       59.16      3.03 o 
  -5   8   5        7.34       10.70      1.15 o 
  -4   8   5      121.75      127.42      5.93 o 
  -3   8   5      595.68      632.51     21.81 o 
  -2   8   5       75.07       90.45      3.11 o 
  -1   8   5       51.74       41.49      1.81 o 
   0   8   5       84.96       97.18      3.03 o 
   1   8   5      464.80      477.91     10.78 o 
   2   8   5      361.03      349.41      8.04 o 
   3   8   5       93.13      104.35      3.70 o 
   4   8   5       75.86       76.33      4.39 o 
   5   8   5        6.87        6.23      0.98 o 
   6   8   5        1.59        1.63      0.82 o 
  -6   9   5        0.10       -0.17      0.74 o 
  -5   9   5        0.01        1.71      0.86 o 
  -4   9   5       41.36       38.73      2.12 o 
  -3   9   5      891.11      869.71     36.14 o 
  -2   9   5      514.17      508.17     16.08 o 
  -1   9   5        7.41        5.66      0.84 o 
   0   9   5       63.92       66.92      2.25 o 
   1   9   5       10.16        9.19      0.83 o 
   2   9   5      152.55      165.85      4.50 o 
   3   9   5      137.70      140.74      4.28 o 
   4   9   5       11.11       14.51      1.05 o 
   5   9   5       47.01       46.38      2.45 o 
   6   9   5        3.98        3.62      1.10 o 
  -6  10   5        0.33        0.00      1.10 o 
  -5  10   5       47.14       53.49      2.76 o 
  -4  10   5      199.09      218.74      7.17 o 
  -3  10   5        2.02        2.11      0.75 o 
  -2  10   5      134.87      135.72      6.30 o 
  -1  10   5       37.80       41.51      4.22 o 
   0  10   5      616.50      597.87     15.92 o 
   1  10   5       81.39       77.85      5.87 o 
   2  10   5      509.30      526.00     18.15 o 
   3  10   5       71.54       71.70      2.85 o 
   4  10   5       36.97       34.63      1.88 o 
   5  10   5        0.35        0.43      0.65 o 
  -5  11   5       41.23       44.65      2.66 o 
  -4  11   5      220.62      226.59      7.23 o 
  -3  11   5       97.67       96.70      3.65 o 
  -2  11   5        7.40        5.70      1.14 o 
  -1  11   5      183.37      201.56      6.71 o 
   0  11   5        3.98        6.07      1.10 o 
   1  11   5      255.87      251.31      8.14 o 
   2  11   5       82.45       75.03      3.58 o 
   3  11   5        8.89       10.66      0.98 o 
   4  11   5       82.49       72.88      3.19 o 
   5  11   5        1.89        1.65      1.76 o 
  -4  12   5      327.34      299.98     13.07 o 
  -3  12   5        1.89        1.53      0.80 o 
  -2  12   5      204.17      224.59      8.37 o 
  -1  12   5        0.15        1.27      0.72 o 
   0  12   5      318.75      307.40     11.05 o 
   1  12   5       33.71       25.90      1.83 o 
   2  12   5        4.41        2.96      0.88 o 
   3  12   5      179.43      166.60      6.53 o 
  -2  13   5        1.44        0.44      0.84 o 
  -1  13   5      179.47      188.72     13.03 o 
   0  13   5       19.33       18.23      2.46 o 
   1  13   5        0.08        0.53      0.73 o 
  -8   0   6      184.41      219.81     10.02 o 
  -7   0   6      721.69      709.74     29.39 o 
  -6   0   6      109.52       91.71      3.95 o 
  -5   0   6      266.52      295.69      9.09 o 
  -4   0   6     1952.42     1805.31     51.54 o 
  -3   0   6      997.22     1123.89     45.66 o 
  -2   0   6     1221.49     1394.25     79.52 o 
  -1   0   6      587.40      588.79     24.10 o 
   0   0   6     1367.61     1478.84     59.87 o 
   1   0   6     8909.43    10939.20    437.42 o 
   2   0   6      571.40      669.25     31.29 o 
   3   0   6      863.92      780.13     26.63 o 
   4   0   6     1066.69     1054.43     39.38 o 
   5   0   6       96.27       96.51      4.83 o 
   6   0   6       50.48       54.38      3.26 o 
   7   0   6        2.44        3.19      1.05 o 
   8   0   6      169.18      192.91      8.62 o 
  -8   1   6      147.00      149.41      4.51 o 
  -7   1   6      682.82      711.31     24.21 o 
  -6   1   6       40.52       40.49      2.53 o 
  -5   1   6      623.68      621.30     13.83 o 
  -4   1   6       32.84       41.05      1.26 o 
  -3   1   6     3609.72     3408.94     73.11 o 
  -2   1   6        2.89        2.89      0.93 o 
  -1   1   6     4717.66     5499.58    155.51 o 
   0   1   6     1733.85     1880.52     53.70 o 
   1   1   6       53.30       37.04      2.05 o 
   2   1   6      104.15      100.51      3.78 o 
   3   1   6       98.57       95.95      2.48 o 
   4   1   6     1087.35      985.25     30.32 o 
   5   1   6       90.88       92.03      4.05 o 
   6   1   6      142.29      148.66      6.56 o 
   7   1   6      140.96      157.16      5.25 o 
   8   1   6        2.53        4.10      0.70 o 
  -8   2   6        8.20       13.29      1.00 o 
  -7   2   6       34.00       32.06      1.98 o 
  -6   2   6      189.57      197.78      7.43 o 
  -5   2   6        2.81        5.56      1.27 o 
  -4   2   6     1037.72      962.18     20.97 o 
  -3   2   6     1319.43     1287.00     30.09 o 
  -2   2   6       45.02       63.58      3.45 o 
  -1   2   6      407.63      560.69     19.03 o 
   0   2   6      742.68      771.74     22.51 o 
   1   2   6      155.63      128.62      5.05 o 
   2   2   6     1243.68     1358.21     39.49 o 
   3   2   6      252.58      225.36      5.12 o 
   4   2   6       67.32       62.37      2.02 o 
   5   2   6        8.53        7.46      0.73 o 
   6   2   6      411.28      407.29     23.03 o 
   7   2   6       64.20       71.89      2.79 o 
   8   2   6        2.09        5.19      0.88 o 
  -8   3   6      133.42      141.20      4.77 o 
  -7   3   6      131.16      144.61      4.90 o 
  -6   3   6      368.52      317.53     12.56 o 
  -5   3   6        0.11        2.52      0.64 o 
  -4   3   6       63.45       67.20      2.10 o 
  -3   3   6     1408.82     1443.90     31.32 o 
  -2   3   6     1221.06     1084.30     33.38 o 
  -1   3   6      237.83      211.96      7.82 o 
   0   3   6       51.08       50.06      2.17 o 
   1   3   6      222.23      221.24      7.37 o 
   2   3   6      175.46      188.35      4.10 o 
   3   3   6      578.85      517.33     10.93 o 
   4   3   6        3.61        5.15      0.55 o 
   5   3   6        1.45        2.90      0.56 o 
   6   3   6      308.05      297.59     10.80 o 
   7   3   6        0.43        0.95      0.74 o 
   8   3   6       65.37       70.22      3.73 o 
  -8   4   6      105.17       96.73      3.45 o 
  -7   4   6       34.75       41.43      2.11 o 
  -6   4   6      206.96      196.97      9.04 o 
  -5   4   6     2692.03     2829.30     65.83 o 
  -4   4   6      399.05      410.55     14.31 o 
  -3   4   6        4.40       12.23      0.86 o 
  -2   4   6     1100.48     1015.66     20.71 o 
  -1   4   6     2487.77     2550.85     61.36 o 
   0   4   6     1123.58     1242.65     29.28 o 
   1   4   6       22.65       25.81      0.92 o 
   2   4   6     3289.20     3172.91     54.37 o 
   3   4   6      107.09       92.96      2.15 o 
   4   4   6        2.59        2.95      0.54 o 
   5   4   6       93.35       94.72      3.89 o 
   6   4   6      139.91      130.68      8.54 o 
   7   4   6       79.20       91.30      6.87 o 
   8   4   6       19.27       15.80      1.92 o 
  -8   5   6      142.10      133.35      5.11 o 
  -7   5   6      157.66      155.61      5.33 o 
  -6   5   6      158.58      156.04      8.97 o 
  -5   5   6       18.69       18.24      1.25 o 
  -4   5   6        1.31        2.55      0.60 o 
  -3   5   6       50.72       43.30      1.42 o 
  -2   5   6     1480.85     1380.31     28.09 o 
  -1   5   6      742.19      689.97     14.29 o 
   0   5   6       26.75       27.82      1.05 o 
   1   5   6     2990.38     3190.00     57.32 o 
   2   5   6      514.56      565.47     11.21 o 
   3   5   6        2.56        3.43      0.45 o 
   4   5   6      294.91      304.90      8.36 o 
   5   5   6      269.36      296.45      9.16 o 
   6   5   6       59.91       65.59      3.02 o 
   7   5   6       80.73       87.49      6.60 o 
  -8   6   6        1.79        1.76      1.10 o 
  -7   6   6       13.40       11.23      1.10 o 
  -6   6   6      680.48      683.40     18.12 o 
  -5   6   6     1220.21     1228.24     31.88 o 
  -4   6   6      168.23      153.37      4.74 o 
  -3   6   6      983.54      945.26     22.46 o 
  -2   6   6      119.62       99.30      2.59 o 
  -1   6   6      445.01      409.58      8.76 o 
   0   6   6      330.81      353.08      6.95 o 
   1   6   6     1317.07     1515.70     30.84 o 
   2   6   6      634.14      606.89     14.54 o 
   3   6   6       38.50       40.78      1.43 o 
   4   6   6      901.76      949.40     27.50 o 
   5   6   6        0.79        1.12      0.56 o 
   6   6   6        1.80        3.28      0.76 o 
   7   6   6       40.47       39.97      2.03 o 
  -7   7   6       46.67       45.31      3.00 o 
  -6   7   6       25.05       33.21      2.84 o 
  -5   7   6        0.78        1.02      0.78 o 
  -4   7   6      525.67      535.65     20.91 o 
  -3   7   6      174.66      177.92      5.35 o 
  -2   7   6       35.07       34.57      1.52 o 
  -1   7   6       39.35       44.99      1.84 o 
   0   7   6       93.70      109.01      3.01 o 
   1   7   6       43.97       47.28      1.68 o 
   2   7   6       49.43       58.54      1.97 o 
   3   7   6      175.91      178.77      4.79 o 
   4   7   6        0.49        0.90      0.64 o 
   5   7   6      122.83      134.29      4.59 o 
   6   7   6       89.03       92.23      3.75 o 
   7   7   6        5.38        3.73      0.89 o 
  -7   8   6        8.00        8.27      1.65 o 
  -6   8   6       12.49       14.62      1.70 o 
  -5   8   6       19.65       19.99      1.54 o 
  -4   8   6      899.99      895.51     30.29 o 
  -3   8   6        0.22        4.91      1.42 o 
  -2   8   6       43.60       46.97      2.05 o 
  -1   8   6      152.23      163.33      4.96 o 
   0   8   6      288.08      316.12      8.69 o 
   1   8   6      432.21      434.19     10.67 o 
   2   8   6       68.92       61.98      2.12 o 
   3   8   6      275.19      316.00      9.69 o 
   4   8   6       36.23       32.49      1.57 o 
   5   8   6      349.69      338.63     11.94 o 
   6   8   6        0.81        0.40      0.69 o 
  -6   9   6        6.34        8.92      1.74 o 
  -5   9   6      132.47      141.04      4.91 o 
  -4   9   6       43.01       44.77      2.42 o 
  -3   9   6       57.37       54.08      2.59 o 
  -2   9   6       78.69       78.54      3.25 o 
  -1   9   6       14.10       15.02      1.29 o 
   0   9   6     1242.76     1283.77     37.16 o 
   1   9   6      111.99      118.08      7.71 o 
   2   9   6       20.68       13.86      0.99 o 
   3   9   6       72.84       66.76      2.44 o 
   4   9   6      303.73      319.09      8.76 o 
   5   9   6       35.45       34.78      2.57 o 
   6   9   6        0.98        1.43      1.10 o 
  -5  10   6      103.56      109.63      6.36 o 
  -4  10   6       19.93       28.55      1.79 o 
  -3  10   6        7.72       11.44      1.48 o 
  -2  10   6      359.54      363.45     13.06 o 
  -1  10   6       58.71       68.63      4.32 o 
   0  10   6       80.49       82.67      4.42 o 
   1  10   6       31.32       29.87      4.74 o 
   2  10   6       15.34       18.10      1.25 o 
   3  10   6       51.07       62.24      2.60 o 
   4  10   6       71.87       76.89      2.91 o 
   5  10   6       20.56       13.51      1.76 o 
  -4  11   6        0.40        3.54      2.10 o 
  -3  11   6       22.36       28.28      2.13 o 
  -2  11   6       31.21       23.55      2.00 o 
  -1  11   6       19.55       18.26      1.52 o 
   0  11   6       32.66       43.23      2.55 o 
   1  11   6        0.79        0.97      0.77 o 
   2  11   6       81.56       76.45      3.62 o 
   3  11   6       10.09        8.74      0.92 o 
   4  11   6       28.62       26.82      1.67 o 
  -3  12   6        4.39        5.75      1.01 o 
  -2  12   6       51.73       47.00      2.56 o 
  -1  12   6        0.01        1.17      0.75 o 
   0  12   6        7.49        7.75      1.10 o 
   1  12   6       26.40       24.91      1.77 o 
   2  12   6        7.52        6.76      1.02 o 
   3  12   6        0.11        0.30      0.85 o 
  -1  13   6       24.44       20.44      2.80 o 
   0  13   6       61.51       55.31      4.40 o 
  -8   1   7        0.68        2.49      1.35 o 
  -7   1   7      111.66      116.89      6.49 o 
  -6   1   7       19.93       15.56      1.54 o 
  -5   1   7      113.76      113.46      3.04 o 
  -4   1   7      277.80      246.23      5.09 o 
  -3   1   7       96.62      100.57      2.29 o 
  -2   1   7      522.18      455.52     15.24 o 
  -1   1   7     2562.88     3214.00    105.49 o 
   0   1   7      370.80      448.07     13.39 o 
   1   1   7      161.12      170.48      5.69 o 
   2   1   7        2.12        2.25      0.34 o 
   3   1   7        0.24        1.91      0.41 o 
   4   1   7        3.48        4.43      0.52 o 
   5   1   7       34.24       43.69      1.57 o 
   6   1   7       16.44       17.82      1.13 o 
   7   1   7        4.38        5.70      0.73 o 
   8   1   7       42.29       39.98      1.82 o 
  -8   2   7        6.43        7.99      0.92 o 
  -7   2   7        5.22        3.26      0.72 o 
  -6   2   7      515.11      518.48     19.65 o 
  -5   2   7      210.58      209.95      5.54 o 
  -4   2   7      130.42      132.25      3.94 o 
  -3   2   7     4338.63     4471.14     89.50 o 
  -2   2   7       58.27       38.71      1.28 o 
  -1   2   7      170.83      135.39      5.24 o 
   0   2   7      792.78      837.10     24.46 o 
   1   2   7     3013.30     3355.50     95.72 o 
   2   2   7      115.34      121.01      2.64 o 
   3   2   7      477.77      545.58     12.32 o 
   4   2   7      173.65      166.94      4.78 o 
   5   2   7      109.42      104.08      4.47 o 
   6   2   7      183.62      193.89      6.22 o 
   7   2   7        3.56        2.74      0.62 o 
   8   2   7        3.71        3.56      0.89 o 
  -8   3   7      163.71      159.34      5.26 o 
  -7   3   7      151.35      159.78      4.84 o 
  -6   3   7       52.14       42.21      3.07 o 
  -5   3   7      402.11      416.19     10.31 o 
  -4   3   7       34.86       45.14      2.17 o 
  -3   3   7      668.24      598.80     14.34 o 
  -2   3   7       59.39       96.54      2.98 o 
  -1   3   7      252.44      207.10      4.96 o 
   0   3   7      912.61      830.15     18.31 o 
   1   3   7      117.77      106.72      2.37 o 
   2   3   7       69.76       52.28      1.39 o 
   3   3   7      452.67      457.42     10.45 o 
   4   3   7       41.66       45.33      2.22 o 
   5   3   7      145.32      155.87      9.13 o 
   6   3   7      242.14      238.66      8.59 o 
   7   3   7        1.71        2.03      1.36 o 
   8   3   7       21.32       21.29      1.67 o 
  -8   4   7       43.56       48.95      2.44 o 
  -7   4   7       23.80       26.89      1.79 o 
  -6   4   7      179.68      167.36      7.59 o 
  -5   4   7       26.94       20.58      1.23 o 
  -4   4   7      847.23      887.59     23.05 o 
  -3   4   7     1073.96      969.87     21.95 o 
  -2   4   7       63.52       49.30      1.38 o 
  -1   4   7        1.51        1.64      0.60 o 
   0   4   7      450.38      535.11     10.59 o 
   1   4   7      532.69      477.51      9.03 o 
   2   4   7       38.63       35.31      1.07 o 
   3   4   7       84.58       74.43      2.09 o 
   4   4   7       53.82       53.03      1.80 o 
   5   4   7       16.88       20.66      1.35 o 
   6   4   7      173.05      189.37      7.00 o 
   7   4   7        5.26        4.28      0.84 o 
  -8   5   7       67.10       56.97      3.29 o 
  -7   5   7        9.03       10.45      1.23 o 
  -6   5   7       52.49       50.05      3.93 o 
  -5   5   7       11.04        8.81      0.94 o 
  -4   5   7       92.56       95.08      2.94 o 
  -3   5   7      279.17      292.19      6.84 o 
  -2   5   7      103.26      104.75      2.67 o 
  -1   5   7      250.71      214.47      4.32 o 
   0   5   7       53.10       56.77      1.57 o 
   1   5   7       28.36       25.48      0.97 o 
   2   5   7      348.31      397.64      8.37 o 
   3   5   7      197.16      214.42      5.11 o 
   4   5   7      325.80      322.25     10.16 o 
   5   5   7      174.04      189.52      7.05 o 
   6   5   7       37.02       42.55      2.25 o 
   7   5   7        0.11        0.65      0.70 o 
  -7   6   7       52.70       47.57      2.20 o 
  -6   6   7       50.26       41.33      1.96 o 
  -5   6   7       58.58       58.68      2.42 o 
  -4   6   7       41.62       41.75      1.94 o 
  -3   6   7       16.28       24.77      1.74 o 
  -2   6   7      262.26      252.93      5.66 o 
  -1   6   7       31.63       30.38      1.23 o 
   0   6   7      603.42      653.81     14.44 o 
   1   6   7       34.64       37.10      1.67 o 
   2   6   7      116.09      117.48      3.42 o 
   3   6   7      643.62      676.06     16.23 o 
   4   6   7      328.35      338.50     15.44 o 
   5   6   7        7.10       12.02      1.04 o 
   6   6   7        4.63        3.96      0.80 o 
   7   6   7       38.70       37.23      1.90 o 
  -7   7   7       94.92       93.34      4.81 o 
  -6   7   7      238.72      249.33     11.40 o 
  -5   7   7      482.45      499.69     15.19 o 
  -4   7   7       58.20       58.67      3.39 o 
  -3   7   7       99.47       88.36      2.85 o 
  -2   7   7        2.50        3.49      0.59 o 
  -1   7   7     2284.50     2385.76     55.58 o 
   0   7   7       75.54       78.69      2.20 o 
   1   7   7      158.26      185.83      4.94 o 
   2   7   7        3.19        6.79      1.22 o 
   3   7   7      535.20      596.62     15.77 o 
   4   7   7       57.58       49.65      2.06 o 
   5   7   7       99.93      107.62      3.74 o 
   6   7   7      134.98      156.66      5.81 o 
  -7   8   7       67.29       62.25      5.94 o 
  -6   8   7       14.71       18.51      1.90 o 
  -5   8   7      436.23      461.01     14.03 o 
  -4   8   7        7.72       11.37      1.81 o 
  -3   8   7      716.62      704.11     38.03 o 
  -2   8   7       38.33       43.08      2.11 o 
  -1   8   7       22.73       25.94      1.39 o 
   0   8   7      335.91      327.49      8.30 o 
   1   8   7       81.21       83.71      3.79 o 
   2   8   7       98.59      111.55      3.27 o 
   3   8   7      105.86      109.97      3.25 o 
   4   8   7       19.76       23.37      1.36 o 
   5   8   7        0.03        0.43      0.93 o 
   6   8   7       36.63       29.61      2.06 o 
  -6   9   7       21.74       26.65      2.34 o 
  -5   9   7        9.45       12.68      1.41 o 
  -4   9   7       18.06       13.69      1.52 o 
  -3   9   7        6.09        7.34      1.06 o 
  -2   9   7     1356.62     1348.79     39.15 o 
  -1   9   7      483.51      494.65     13.41 o 
   0   9   7      352.18      340.88     11.06 o 
   1   9   7       80.00       81.96      3.40 o 
   2   9   7       22.97       16.87      1.12 o 
   3   9   7      258.01      258.36      7.29 o 
   4   9   7       50.04       52.59      2.02 o 
   5   9   7       59.41       58.50      3.15 o 
  -5  10   7       25.01       30.78      3.02 o 
  -4  10   7        8.64       10.59      1.32 o 
  -3  10   7       62.33       63.33      2.84 o 
  -2  10   7       40.08       35.92      2.24 o 
  -1  10   7      103.71       97.63      3.41 o 
   0  10   7       16.15        9.95      1.15 o 
   1  10   7       35.80       40.18      2.19 o 
   2  10   7       51.66       44.98      1.78 o 
   3  10   7        1.96        3.36      0.69 o 
   4  10   7       37.88       35.10      1.93 o 
   5  10   7       24.89       26.36      2.42 o 
  -4  11   7       44.63       45.41      2.40 o 
  -3  11   7      150.92      166.54      6.58 o 
  -2  11   7      269.71      279.70     10.33 o 
  -1  11   7        0.31        0.36      0.74 o 
   0  11   7      150.33      173.41      6.81 o 
   1  11   7       75.72       68.22      3.30 o 
   2  11   7      401.41      380.64     13.47 o 
   3  11   7        0.92        1.58      0.64 o 
  -3  12   7      121.38      116.04      8.16 o 
  -2  12   7        1.67        0.21      0.78 o 
  -1  12   7       20.67       18.97      1.58 o 
   0  12   7        7.38        8.71      1.14 o 
   1  12   7      308.56      281.62     14.09 o 
   2  12   7        0.33        1.00      0.76 o 
  -8   0   8      331.18      358.20     15.41 o 
  -7   0   8      358.09      379.32     13.44 o 
  -6   0   8      476.30      462.88     16.23 o 
  -5   0   8      547.57      539.94     16.12 o 
  -4   0   8       66.88       86.66      2.86 o 
  -3   0   8     3622.02     3290.56     83.54 o 
  -2   0   8        3.04        6.82      0.64 o 
  -1   0   8     4536.64     4541.03    114.79 o 
   0   0   8        1.81        1.46      0.52 o 
   1   0   8      518.21      391.68     11.79 o 
   2   0   8     1452.40     1417.36     64.71 o 
   3   0   8       73.12       62.49      2.54 o 
   4   0   8        2.61        5.14      0.72 o 
   5   0   8      310.54      331.66     14.25 o 
   6   0   8       95.23      100.90      4.19 o 
   7   0   8        0.02        0.80      0.67 o 
  -8   1   8        0.60        1.07      0.55 o 
  -7   1   8       81.99       89.75      3.12 o 
  -6   1   8      553.79      568.32     19.68 o 
  -5   1   8       20.32       22.69      1.41 o 
  -4   1   8       51.64       40.27      1.19 o 
  -3   1   8       50.74       42.21      1.34 o 
  -2   1   8      886.09      758.04     13.22 o 
  -1   1   8      505.53      455.49     10.06 o 
   0   1   8       59.37       47.23      1.22 o 
   1   1   8     1103.96     1017.43     20.38 o 
   2   1   8        1.91        0.92      0.32 o 
   3   1   8      217.77      219.05      5.49 o 
   4   1   8      133.74      138.08      4.48 o 
   5   1   8      305.99      327.90      8.14 o 
   6   1   8       57.47       71.32      2.28 o 
   7   1   8        7.70        8.59      0.80 o 
  -8   2   8       14.17       11.26      0.90 o 
  -7   2   8        9.07        9.99      0.98 o 
  -6   2   8       14.51       15.04      1.09 o 
  -5   2   8      341.97      351.85      8.17 o 
  -4   2   8      157.33      149.63      3.56 o 
  -3   2   8      834.27      749.37     14.53 o 
  -2   2   8      529.20      447.95      7.66 o 
  -1   2   8      119.12      133.46      2.34 o 
   0   2   8       10.76       13.86      0.61 o 
   1   2   8     2270.83     2349.30     40.38 o 
   2   2   8      423.39      384.01      7.75 o 
   3   2   8       29.29       30.26      1.32 o 
   4   2   8       11.10       12.42      0.94 o 
   5   2   8       49.15       56.30      3.51 o 
   6   2   8        9.63        9.42      0.85 o 
   7   2   8       17.31       18.59      1.26 o 
  -8   3   8       49.52       53.21      2.74 o 
  -7   3   8       20.13       23.39      1.40 o 
  -6   3   8      355.10      360.33      9.96 o 
  -5   3   8      533.40      547.99     14.92 o 
  -4   3   8      105.08      131.14      3.45 o 
  -3   3   8      321.09      347.74      7.95 o 
  -2   3   8      400.15      368.35      6.67 o 
  -1   3   8      347.61      409.86      6.78 o 
   0   3   8      224.51      196.50      3.45 o 
   1   3   8      335.82      361.45      6.58 o 
   2   3   8       27.62       34.46      1.21 o 
   3   3   8        2.29        3.59      0.57 o 
   4   3   8      660.77      742.28     19.39 o 
   5   3   8       10.95       11.23      0.87 o 
   6   3   8        0.42        1.42      0.57 o 
   7   3   8        0.71        0.18      0.60 o 
  -8   4   8      110.79      104.35      4.19 o 
  -7   4   8        0.61        3.59      2.40 o 
  -6   4   8       95.53       90.41      4.95 o 
  -5   4   8        4.44        5.19      0.95 o 
  -4   4   8     2168.06     2204.72     56.39 o 
  -3   4   8      433.00      475.39     10.71 o 
  -2   4   8      621.45      575.74     11.35 o 
  -1   4   8      889.01      896.66     14.40 o 
   0   4   8      747.44      736.41     12.94 o 
   1   4   8      157.98      155.26      3.10 o 
   2   4   8       61.74       66.20      1.90 o 
   3   4   8      762.04      850.32     21.79 o 
   4   4   8      226.42      270.55      7.48 o 
   5   4   8       96.23      103.21      3.69 o 
   6   4   8        1.22        2.63      0.67 o 
   7   4   8       13.61       16.25      1.28 o 
  -7   5   8        8.90        7.34      1.04 o 
  -6   5   8      592.86      606.42     16.26 o 
  -5   5   8       80.22       78.74      3.36 o 
  -4   5   8       12.28       16.49      1.40 o 
  -3   5   8      379.40      374.91      9.36 o 
  -2   5   8        0.22        2.71      0.51 o 
  -1   5   8     1442.46     1522.42     29.14 o 
   0   5   8      858.23      859.47     17.74 o 
   1   5   8      207.43      214.02      5.13 o 
   2   5   8       23.72       25.88      1.02 o 
   3   5   8        8.17        8.41      0.69 o 
   4   5   8       15.68       17.49      1.58 o 
   5   5   8      117.48      121.88      4.85 o 
   6   5   8       31.45       31.42      1.62 o 
   7   5   8       16.19       17.84      1.33 o 
  -7   6   8        0.10        0.64      0.68 o 
  -6   6   8      269.22      261.70      7.71 o 
  -5   6   8     1082.63     1135.72     33.08 o 
  -4   6   8     1527.13     1594.70     53.16 o 
  -3   6   8       14.29       12.18      0.99 o 
  -2   6   8      116.38      130.18      3.48 o 
  -1   6   8      679.46      741.05     17.79 o 
   0   6   8        0.96        1.79      0.68 o 
   1   6   8       25.56       26.80      1.41 o 
   2   6   8        6.16        5.44      0.72 o 
   3   6   8     2175.37     2091.03     82.81 o 
   4   6   8       93.53       83.75      6.10 o 
   5   6   8       87.01       90.02      3.31 o 
   6   6   8        0.13        1.07      0.61 o 
  -7   7   8        9.21        6.81      1.18 o 
  -6   7   8        2.36        3.14      0.92 o 
  -5   7   8      119.98      123.71      4.62 o 
  -4   7   8        0.64        1.10      0.69 o 
  -3   7   8       89.81       87.99      3.13 o 
  -2   7   8       32.51       35.32      1.51 o 
  -1   7   8      368.22      397.05      9.21 o 
   0   7   8       18.59       21.67      1.11 o 
   1   7   8        7.04        8.13      0.79 o 
   2   7   8      214.26      236.15      6.73 o 
   3   7   8       79.04       81.49      2.61 o 
   4   7   8       55.43       52.72      2.71 o 
   5   7   8       33.53       28.34      1.81 o 
   6   7   8        3.46        4.61      0.93 o 
  -6   8   8      102.90       97.72      6.09 o 
  -5   8   8       25.48       26.57      2.05 o 
  -4   8   8        0.79        0.93      0.77 o 
  -3   8   8      143.24      151.60      6.50 o 
  -2   8   8      389.60      363.94      9.28 o 
  -1   8   8       48.49       47.42      2.40 o 
   0   8   8        1.35        0.56      0.63 o 
   1   8   8       36.33       31.64      2.04 o 
   2   8   8      718.53      776.31     20.38 o 
   3   8   8        0.18        1.11      0.51 o 
   4   8   8       60.19       72.28      2.82 o 
   5   8   8      164.26      161.13      5.99 o 
   6   8   8       46.64       47.60      3.63 o 
  -6   9   8      141.36      158.82     10.37 o 
  -5   9   8       18.42       19.45      2.14 o 
  -4   9   8       14.91       15.17      1.59 o 
  -3   9   8       56.76       58.80      2.78 o 
  -2   9   8      305.70      309.49      9.84 o 
  -1   9   8        5.18        6.30      0.92 o 
   0   9   8      107.84       92.51      3.86 o 
   1   9   8      312.17      298.12     11.69 o 
   2   9   8        1.18        0.84      0.52 o 
   3   9   8       87.74       95.78      3.17 o 
   4   9   8        1.29        2.53      0.67 o 
   5   9   8       77.22       83.64      5.50 o 
  -5  10   8        2.54        3.06      1.11 o 
  -4  10   8        9.86       11.28      1.32 o 
  -3  10   8       70.96       85.00      3.43 o 
  -2  10   8       22.74       28.75      1.68 o 
  -1  10   8      193.87      190.04      5.73 o 
   0  10   8       38.24       54.09      2.56 o 
   1  10   8       14.35       15.16      1.35 o 
   2  10   8      100.82      102.82      3.34 o 
   3  10   8       61.66       60.31      2.42 o 
   4  10   8       21.49       21.59      1.45 o 
  -4  11   8        2.23        3.27      1.08 o 
  -3  11   8       21.44       30.57      2.09 o 
  -2  11   8        0.17        1.62      1.03 o 
  -1  11   8        2.07        3.31      0.85 o 
   0  11   8       78.69       66.93      3.25 o 
   1  11   8       39.84       41.82      2.39 o 
   2  11   8        0.76        0.31      0.81 o 
   3  11   8        0.01        0.86      1.26 o 
  -2  12   8        0.69        0.59      0.92 o 
  -1  12   8        3.22        0.77      0.93 o 
   0  12   8       35.86       31.70      1.90 o 
   1  12   8       22.28       19.21      1.78 o 
  -8   1   9       42.56       41.37      1.71 o 
  -7   1   9      247.40      255.49      7.28 o 
  -6   1   9      391.78      418.17     11.48 o 
  -5   1   9      233.73      256.28      6.67 o 
  -4   1   9      242.05      279.57      5.83 o 
  -3   1   9      115.02      103.54      2.45 o 
  -2   1   9       71.91       92.00      1.95 o 
  -1   1   9      458.60      469.83      7.69 o 
   0   1   9        5.10       12.01      0.52 o 
   1   1   9      760.62      903.36     17.49 o 
   2   1   9      173.94      183.84      4.23 o 
   3   1   9       40.50       35.63      1.35 o 
   4   1   9        7.91        8.67      0.96 o 
   5   1   9        8.89        7.88      0.67 o 
   6   1   9        1.49        0.28      0.52 o 
   7   1   9        5.42        5.17      0.75 o 
  -8   2   9        6.50        9.44      1.02 o 
  -7   2   9        0.19        1.00      0.61 o 
  -6   2   9       35.52       37.24      2.47 o 
  -5   2   9      647.24      609.86     18.13 o 
  -4   2   9       70.26       67.63      2.09 o 
  -3   2   9       67.02       68.70      1.79 o 
  -2   2   9     1556.23     1493.41     27.03 o 
  -1   2   9      202.83      163.93      3.18 o 
   0   2   9      365.29      386.22      6.41 o 
   1   2   9      146.65      140.17      2.99 o 
   2   2   9      259.81      257.70      5.97 o 
   3   2   9       31.58       45.36      1.73 o 
   4   2   9       15.56       12.24      0.96 o 
   5   2   9       51.97       48.50      2.11 o 
   6   2   9       14.17       14.29      1.04 o 
   7   2   9      111.48      116.15      3.88 o 
  -8   3   9        0.06       -0.31      0.63 o 
  -7   3   9       75.26       79.08      2.77 o 
  -6   3   9       16.72       18.23      1.12 o 
  -5   3   9       47.84       49.57      2.46 o 
  -4   3   9      128.46      128.76      3.72 o 
  -3   3   9       16.60       40.28      2.21 o 
  -2   3   9      916.09      908.27     17.54 o 
  -1   3   9      671.98      618.29     10.47 o 
   0   3   9      517.08      532.61      8.72 o 
   1   3   9      248.07      241.60      4.94 o 
   2   3   9      732.35      757.37     16.62 o 
   3   3   9      457.97      490.74     13.03 o 
   4   3   9        0.01        0.05      0.48 o 
   5   3   9        5.28        6.23      0.75 o 
   6   3   9        0.66        1.85      0.51 o 
   7   3   9       24.49       17.23      1.27 o 
  -7   4   9        0.16        0.25      0.69 o 
  -6   4   9       39.04       33.21      1.77 o 
  -5   4   9       71.27       64.16      3.44 o 
  -4   4   9        6.87        5.51      0.76 o 
  -3   4   9      409.78      431.75      9.87 o 
  -2   4   9      369.42      372.90      7.53 o 
  -1   4   9       72.32       55.31      1.34 o 
   0   4   9       61.37       66.02      1.66 o 
   1   4   9       40.77       49.58      1.44 o 
   2   4   9      578.42      592.58     13.17 o 
   3   4   9       58.26       69.06      2.06 o 
   4   4   9      240.17      249.93      7.02 o 
   5   4   9      141.70      148.85      4.44 o 
   6   4   9        2.75        2.72      0.66 o 
   7   4   9        0.09        0.76      0.55 o 
  -7   5   9        0.35        1.17      0.73 o 
  -6   5   9       23.35       17.31      1.30 o 
  -5   5   9      547.43      519.51     14.13 o 
  -4   5   9      404.70      449.58     15.85 o 
  -3   5   9        1.93        4.97      0.97 o 
  -2   5   9       75.92       83.91      2.44 o 
  -1   5   9      323.48      320.99      6.57 o 
   0   5   9      299.34      312.80      6.77 o 
   1   5   9       73.56       85.90      2.63 o 
   2   5   9      207.32      220.33      5.28 o 
   3   5   9      356.47      378.39     12.01 o 
   4   5   9      188.46      191.08      8.25 o 
   5   5   9       84.10       90.95      3.32 o 
   6   5   9        0.66        0.36      0.52 o 
  -7   6   9      104.86       93.81      4.02 o 
  -6   6   9       40.10       37.15      1.81 o 
  -5   6   9      120.98      132.95      4.31 o 
  -4   6   9      110.50      110.46      7.87 o 
  -3   6   9       37.55       37.85      2.63 o 
  -2   6   9       84.78       82.64      2.52 o 
  -1   6   9       31.22       29.95      1.38 o 
   0   6   9       31.13       37.86      1.36 o 
   1   6   9      489.54      551.75     13.40 o 
   2   6   9        0.12        0.51      0.49 o 
   3   6   9        0.26        0.64      0.52 o 
   4   6   9      270.84      271.93     10.37 o 
   5   6   9       73.75       81.09      3.01 o 
   6   6   9       20.48       19.14      1.37 o 
  -6   7   9       24.95       24.14      1.64 o 
  -5   7   9       94.37      110.92      4.24 o 
  -4   7   9     1150.82     1166.70     33.97 o 
  -3   7   9      104.77      123.56      4.51 o 
  -2   7   9       52.00       53.42      1.95 o 
  -1   7   9        0.19        2.29      0.58 o 
   0   7   9      276.90      275.41      7.79 o 
   1   7   9       32.16       26.19      2.21 o 
   2   7   9       49.60       50.70      2.06 o 
   3   7   9       95.56       94.35      3.17 o 
   4   7   9        1.87        4.16      0.82 o 
   5   7   9       63.00       68.14      3.29 o 
   6   7   9        0.08       -0.34      0.66 o 
  -6   8   9        0.48        1.30      1.08 o 
  -5   8   9       71.01       87.99      3.98 o 
  -4   8   9      393.60      406.38     11.61 o 
  -3   8   9      316.62      318.53     10.12 o 
  -2   8   9      187.92      179.60      5.08 o 
  -1   8   9      182.22      159.10      4.55 o 
   0   8   9       69.45       61.60      4.18 o 
   1   8   9      448.62      487.47     14.67 o 
   2   8   9        1.10        3.63      0.68 o 
   3   8   9       49.95       60.64      2.28 o 
   4   8   9       42.77       47.13      2.14 o 
   5   8   9      141.45      132.50      5.01 o 
  -5   9   9        5.54        4.57      1.24 o 
  -4   9   9       27.65       24.36      1.92 o 
  -3   9   9        3.46        7.26      1.19 o 
  -2   9   9        2.03        4.99      1.22 o 
  -1   9   9        2.47        3.68      0.78 o 
   0   9   9      534.71      544.03     14.80 o 
   1   9   9      127.28      126.06      4.02 o 
   2   9   9        0.12        0.77      0.52 o 
   3   9   9       17.21       16.53      1.13 o 
   4   9   9       14.66        9.38      0.90 o 
   5   9   9        7.42        5.38      1.54 o 
  -4  10   9      177.54      164.66     10.63 o 
  -3  10   9        5.49        9.60      1.24 o 
  -2  10   9       86.69       88.63      3.15 o 
  -1  10   9       14.17       12.98      1.27 o 
   0  10   9      322.47      298.86      9.44 o 
   1  10   9      154.73      153.73      5.30 o 
   2  10   9        1.40        3.72      0.66 o 
   3  10   9       56.37       50.87      2.12 o 
  -3  11   9       23.21       25.32      2.28 o 
  -2  11   9      120.94      131.95      5.36 o 
  -1  11   9      184.49      172.21      6.64 o 
   0  11   9       38.99       36.56      2.23 o 
   1  11   9        5.78        6.27      1.00 o 
   2  11   9       36.11       27.48      2.14 o 
  -1  12   9        3.40        4.83      2.20 o 
   0  12   9        2.70        5.60      1.76 o 
  -8   0  10       87.41       78.37      6.05 o 
  -7   0  10       35.67       37.71      2.25 o 
  -6   0  10      417.37      455.90     16.03 o 
  -5   0  10       11.08       11.37      1.31 o 
  -4   0  10      179.31      158.74      4.81 o 
  -3   0  10       41.57       46.61      1.91 o 
  -2   0  10      682.91      601.77     15.87 o 
  -1   0  10      240.01      216.92      6.09 o 
   0   0  10     1022.49      932.91     24.72 o 
   1   0  10        3.15        2.47      0.61 o 
   2   0  10      749.80      833.25     27.99 o 
   3   0  10      179.92      163.27      5.28 o 
   4   0  10      271.88      202.79     32.52 o 
   5   0  10       30.50       31.06      1.91 o 
   6   0  10      128.87      125.49      8.28 o 
   7   0  10       73.43       61.30      3.26 o 
  -8   1  10      225.01      217.46     13.50 o 
  -7   1  10       91.63       91.83      3.10 o 
  -6   1  10      374.35      397.11     10.92 o 
  -5   1  10     1185.82     1186.98     28.18 o 
  -4   1  10       66.20       60.00      1.74 o 
  -3   1  10      337.92      387.04      7.82 o 
  -2   1  10        1.08        1.43      0.35 o 
  -1   1  10     1849.61     1682.87     27.73 o 
   0   1  10      341.35      337.20      7.00 o 
   1   1  10       18.22       21.99      0.99 o 
   2   1  10      358.37      362.37      8.89 o 
   3   1  10       27.53       22.17      1.45 o 
   4   1  10      156.61      145.52     10.08 o 
   5   1  10       33.47       29.63      1.33 o 
   6   1  10       54.38       57.67      2.11 o 
   7   1  10       11.28       15.32      0.99 o 
  -7   2  10       32.32       34.29      1.64 o 
  -6   2  10      120.34      146.09      4.59 o 
  -5   2  10      192.83      203.74      5.98 o 
  -4   2  10      137.84      140.39      4.31 o 
  -3   2  10       53.60       60.35      1.70 o 
  -2   2  10      189.57      183.34      3.74 o 
  -1   2  10       80.03       83.11      1.83 o 
   0   2  10        0.45        1.44      0.31 o 
   1   2  10       21.16       19.56      0.85 o 
   2   2  10      174.78      170.23      4.49 o 
   3   2  10      392.92      426.66     10.45 o 
   4   2  10      109.05      126.09      5.21 o 
   5   2  10        7.83        4.85      0.61 o 
   6   2  10       11.97       12.85      0.94 o 
   7   2  10        3.73        2.31      0.69 o 
  -7   3  10      177.25      190.57      6.38 o 
  -6   3  10       62.26       67.50      2.42 o 
  -5   3  10       80.39       84.77      3.04 o 
  -4   3  10      629.10      471.09     28.73 o 
  -3   3  10       14.49       17.06      0.99 o 
  -2   3  10      870.70      890.29     17.27 o 
  -1   3  10     1033.15     1138.45     20.73 o 
   0   3  10      337.10      292.14      5.65 o 
   1   3  10        6.53        9.36      0.57 o 
   2   3  10      345.52      343.62      6.59 o 
   3   3  10       29.60       33.10      1.53 o 
   4   3  10       17.10       16.77      1.14 o 
   5   3  10      100.75      113.23      3.55 o 
   6   3  10       18.01       18.89      1.02 o 
   7   3  10       25.06       20.10      2.31 o 
  -7   4  10      157.50      185.52      6.97 o 
  -6   4  10       29.84       36.71      1.86 o 
  -5   4  10       40.13       40.28      2.34 o 
  -4   4  10      213.84      213.47     11.64 o 
  -3   4  10     1447.50     1440.31     31.33 o 
  -2   4  10        0.74        3.59      0.48 o 
  -1   4  10      157.07      172.66      3.42 o 
   0   4  10      427.33      459.87      9.29 o 
   1   4  10       83.38       74.61      1.92 o 
   2   4  10       64.07       66.34      2.02 o 
   3   4  10        1.48        2.03      0.51 o 
   4   4  10        6.30        8.05      0.76 o 
   5   4  10       76.75       83.46      2.56 o 
   6   4  10       15.99       14.72      0.95 o 
  -7   5  10      292.68      294.13     11.31 o 
  -6   5  10       98.66       88.58      3.15 o 
  -5   5  10      503.25      527.81     14.38 o 
  -4   5  10       47.33       53.88      2.80 o 
  -3   5  10      872.76      927.29     24.28 o 
  -2   5  10      849.33      869.92     17.98 o 
  -1   5  10       81.96       88.38      2.26 o 
   0   5  10      594.02      662.75     13.82 o 
   1   5  10     1777.45     1970.03     42.58 o 
   2   5  10       14.60       21.16      1.17 o 
   3   5  10      112.25       98.00      4.68 o 
   4   5  10        0.32        1.19      0.54 o 
   5   5  10      114.38      127.90      4.32 o 
   6   5  10        4.81        4.35      0.59 o 
  -6   6  10       36.06       34.09      1.96 o 
  -5   6  10       16.65       19.29      1.97 o 
  -4   6  10       93.93       88.67      6.56 o 
  -3   6  10     1014.00     1081.71     28.15 o 
  -2   6  10      660.46      750.99     19.89 o 
  -1   6  10        0.07        0.77      0.46 o 
   0   6  10       13.95       12.35      1.00 o 
   1   6  10      201.63      211.10      6.08 o 
   2   6  10      185.42      204.27      6.40 o 
   3   6  10      267.63      248.83     11.88 o 
   4   6  10      381.92      383.33     10.34 o 
   5   6  10        2.29        2.59      0.61 o 
   6   6  10        1.13        1.02      0.59 o 
  -6   7  10       37.66       38.08      2.33 o 
  -5   7  10        0.93        1.82      0.81 o 
  -4   7  10        1.34        3.91      0.86 o 
  -3   7  10      201.57      179.53     13.38 o 
  -2   7  10       86.99       86.91      3.91 o 
  -1   7  10      283.47      293.40     12.64 o 
   0   7  10      101.42      104.24      3.19 o 
   1   7  10      232.66      201.66     16.55 o 
   2   7  10        2.24        5.57      0.92 o 
   3   7  10       23.51       24.31      1.39 o 
   4   7  10      100.03      108.18      4.40 o 
   5   7  10       24.10       22.35      1.49 o 
  -5   8  10      241.22      238.55     20.10 o 
  -4   8  10       47.43       43.37      2.11 o 
  -3   8  10       14.52       16.35      1.70 o 
  -2   8  10       32.42       27.68      1.54 o 
  -1   8  10       40.33       32.79      1.73 o 
   0   8  10        8.20        7.23      0.95 o 
   1   8  10      114.66      116.01      3.46 o 
   2   8  10        8.32        9.93      0.92 o 
   3   8  10      133.38      139.39      4.23 o 
   4   8  10        1.60        2.41      0.71 o 
   5   8  10        0.00        0.77      0.63 o 
  -5   9  10      345.64      365.91     32.76 o 
  -4   9  10        6.07        5.68      1.03 o 
  -3   9  10       34.93       39.16      3.82 o 
  -2   9  10        1.61        1.94      0.72 o 
  -1   9  10       94.14      110.90      3.43 o 
   0   9  10       87.21       97.10      3.40 o 
   1   9  10        0.36        0.49      0.62 o 
   2   9  10       36.92       40.86      1.63 o 
   3   9  10        2.98        1.61      0.53 o 
   4   9  10       17.82       18.78      1.36 o 
  -4  10  10        0.71        1.98      1.65 o 
  -3  10  10       37.97       37.89      3.14 o 
  -2  10  10      106.69      114.87      4.24 o 
  -1  10  10       12.20       14.17      1.26 o 
   0  10  10       13.36       15.04      1.29 o 
   1  10  10       34.82       25.73      1.62 o 
   2  10  10        2.27        2.95      0.71 o 
   3  10  10       13.00       11.20      1.98 o 
  -2  11  10       28.41       27.13      3.19 o 
  -1  11  10       28.24       28.39      1.96 o 
   0  11  10        7.34        6.97      0.99 o 
   1  11  10        8.76        6.73      0.99 o 
  -7   1  11       82.76       82.68      2.81 o 
  -6   1  11      455.58      465.85     11.52 o 
  -5   1  11        2.88        2.70      0.61 o 
  -4   1  11      478.85      481.13     10.29 o 
  -3   1  11      171.18      157.89      3.58 o 
  -2   1  11       75.60       71.73      1.81 o 
  -1   1  11       20.36       22.16      0.88 o 
   0   1  11       31.54       30.26      0.93 o 
   1   1  11       34.47       24.79      0.90 o 
   2   1  11        8.99        8.75      0.67 o 
   3   1  11       40.19       39.52      2.20 o 
   4   1  11       90.43       98.48      3.47 o 
   5   1  11        0.54        0.67      0.48 o 
   6   1  11       33.85       35.89      1.43 o 
  -7   2  11        4.54        7.85      0.92 o 
  -6   2  11       24.07       23.64      1.45 o 
  -5   2  11       43.46       49.53      1.80 o 
  -4   2  11      626.67      625.52     17.63 o 
  -3   2  11        0.11        2.33      0.79 o 
  -2   2  11       10.39        9.35      0.61 o 
  -1   2  11      191.00      165.97      3.30 o 
   0   2  11        2.61        5.61      0.44 o 
   1   2  11       16.06       15.62      0.74 o 
   2   2  11      150.16      166.79      4.12 o 
   3   2  11      191.58      195.59      5.61 o 
   4   2  11        0.16        0.95      0.49 o 
   5   2  11       77.34       70.96      2.12 o 
   6   2  11       52.52       49.06      1.83 o 
  -7   3  11       30.70       26.08      1.78 o 
  -6   3  11       38.21       38.75      1.72 o 
  -5   3  11       29.52       32.53      3.16 o 
  -4   3  11      207.39      201.29     10.44 o 
  -3   3  11     1670.65     1592.34     65.90 o 
  -2   3  11       49.57       39.61      1.31 o 
  -1   3  11      128.00      124.92      2.75 o 
   0   3  11     1573.58     1705.93     29.45 o 
   1   3  11      819.92      813.62     15.00 o 
   2   3  11       10.22       10.21      0.65 o 
   3   3  11      572.58      594.99     13.28 o 
   4   3  11        4.26        4.91      0.65 o 
   5   3  11        1.90        2.43      0.51 o 
   6   3  11        0.36        0.26      0.46 o 
  -7   4  11       34.96       29.92      1.85 o 
  -6   4  11        0.05        1.78      0.66 o 
  -5   4  11       24.77       24.66      1.41 o 
  -4   4  11       64.26       53.50      2.22 o 
  -3   4  11      153.42      139.53      4.36 o 
  -2   4  11       46.70       40.90      1.34 o 
  -1   4  11      975.75     1024.14     19.78 o 
   0   4  11        0.71        1.21      0.53 o 
   1   4  11       89.82       88.05      2.07 o 
   2   4  11       38.18       32.87      1.98 o 
   3   4  11      213.11      209.62      8.24 o 
   4   4  11       23.81       28.94      1.34 o 
   5   4  11       49.04       44.90      1.52 o 
   6   4  11       34.02       33.45      1.37 o 
  -6   5  11        4.68        2.93      0.72 o 
  -5   5  11       12.17       13.37      1.19 o 
  -4   5  11        2.40        2.37      0.80 o 
  -3   5  11       23.92       23.17      1.35 o 
  -2   5  11      665.22      697.71     19.05 o 
  -1   5  11       46.29       47.84      2.40 o 
   0   5  11       30.67       31.02      1.52 o 
   1   5  11      138.36      150.54      4.58 o 
   2   5  11       23.09       18.19      1.78 o 
   3   5  11        2.07        3.86      0.59 o 
   4   5  11        2.58        3.26      0.63 o 
   5   5  11        3.09        4.10      0.66 o 
   6   5  11        3.64        6.24      1.00 o 
  -6   6  11       78.89       70.83      2.91 o 
  -5   6  11      200.03      234.81      7.73 o 
  -4   6  11        3.22        4.74      1.16 o 
  -3   6  11      502.35      511.51     15.99 o 
  -2   6  11       25.96       21.96      1.48 o 
  -1   6  11      653.81      683.79     20.62 o 
   0   6  11        6.33        4.31      0.60 o 
   1   6  11        5.34        6.17      0.66 o 
   2   6  11      481.65      503.74     12.27 o 
   3   6  11       12.11       12.70      1.03 o 
   4   6  11        7.53       10.01      0.98 o 
   5   6  11       22.61       28.81      1.69 o 
  -5   7  11        2.25        3.22      0.84 o 
  -4   7  11       57.66       73.38      3.17 o 
  -3   7  11      365.67      398.67     11.02 o 
  -2   7  11        5.79        8.59      1.00 o 
  -1   7  11        3.49        2.72      0.70 o 
   0   7  11       16.51       16.65      1.12 o 
   1   7  11       32.59       38.07      2.38 o 
   2   7  11       20.02       21.88      1.35 o 
   3   7  11      286.62      288.93      8.03 o 
   4   7  11        0.23        0.84      0.57 o 
   5   7  11        8.29        8.07      0.90 o 
  -5   8  11      178.71      217.99     18.61 o 
  -4   8  11        3.42        3.59      1.05 o 
  -3   8  11       27.08       28.40      1.91 o 
  -2   8  11      159.31      165.01      5.73 o 
  -1   8  11        1.39        3.86      0.75 o 
   0   8  11       62.56       56.58      2.38 o 
   1   8  11      450.99      445.00     11.04 o 
   2   8  11       30.29       25.73      1.32 o 
   3   8  11        0.01        0.12      0.51 o 
   4   8  11       30.34       28.84      1.68 o 
  -4   9  11       12.71       19.12      2.63 o 
  -3   9  11       51.09       46.93      2.61 o 
  -2   9  11      100.61      105.53      4.00 o 
  -1   9  11       85.20       87.25      2.83 o 
   0   9  11       61.11       49.63      2.15 o 
   1   9  11      107.67      116.46      3.79 o 
   2   9  11       26.70       29.09      1.34 o 
   3   9  11       20.93       19.29      1.09 o 
  -3  10  11      128.93      112.99      7.94 o 
  -2  10  11        5.83        7.15      1.09 o 
  -1  10  11       40.13       32.95      2.13 o 
   0  10  11       19.33       21.88      1.48 o 
   1  10  11        2.34        1.13      0.63 o 
   2  10  11       22.79       17.79      1.36 o 
  -7   0  12       11.94       10.76      1.45 o 
  -6   0  12      595.48      610.79     20.94 o 
  -5   0  12      350.07      347.36     12.54 o 
  -4   0  12       88.49       78.31      4.02 o 
  -3   0  12      270.74      249.91      9.36 o 
  -2   0  12        2.57        4.11      0.69 o 
  -1   0  12       46.71       44.96      1.71 o 
   0   0  12      149.80      163.95      4.88 o 
   1   0  12     1190.41     1084.36     33.28 o 
   2   0  12       76.31       74.96      7.24 o 
   3   0  12       43.54       33.80      3.82 o 
   4   0  12      328.74      292.66     25.69 o 
   5   0  12      456.37      432.69     18.41 o 
   6   0  12       38.83       36.63      2.17 o 
  -7   1  12      104.05      108.39      3.73 o 
  -6   1  12       35.00       34.86      1.55 o 
  -5   1  12      137.29      143.07      3.81 o 
  -4   1  12     1144.47     1104.67     22.72 o 
  -3   1  12       81.44       68.64      3.26 o 
  -2   1  12      106.51      108.19      3.50 o 
  -1   1  12       75.48       66.91      1.58 o 
   0   1  12      973.14      940.78     16.49 o 
   1   1  12      110.14      115.09      2.85 o 
   2   1  12       55.78       47.18      1.60 o 
   3   1  12      270.46      292.81      8.10 o 
   4   1  12        7.93       10.88      0.93 o 
   5   1  12      119.96      122.94      3.81 o 
   6   1  12        7.90        4.90      0.67 o 
  -7   2  12       41.31       39.89      2.17 o 
  -6   2  12        2.44        1.83      0.70 o 
  -5   2  12        6.53       12.83      1.00 o 
  -4   2  12      592.65      600.87     13.55 o 
  -3   2  12      843.62      857.92     21.46 o 
  -2   2  12        4.93        3.09      0.47 o 
  -1   2  12      421.85      443.46      8.90 o 
   0   2  12       68.90       64.38      1.53 o 
   1   2  12       30.34       19.29      1.15 o 
   2   2  12      172.49      169.14      4.23 o 
   3   2  12        4.22        6.13      0.56 o 
   4   2  12        1.17        0.46      0.42 o 
   5   2  12       37.07       39.95      1.41 o 
   6   2  12        2.76        4.88      0.70 o 
  -6   3  12      116.28      125.21      4.88 o 
  -5   3  12      263.56      292.22      8.24 o 
  -4   3  12        1.55        3.09      0.73 o 
  -3   3  12      145.20      148.00      4.56 o 
  -2   3  12      245.98      257.65      6.14 o 
  -1   3  12      258.91      275.28      5.77 o 
   0   3  12       58.78       63.83      1.68 o 
   1   3  12      931.14      976.60     18.89 o 
   2   3  12      107.39      120.46      2.66 o 
   3   3  12      106.33       97.92      2.39 o 
   4   3  12       75.07       70.96      1.99 o 
   5   3  12        0.18        0.03      0.41 o 
   6   3  12        1.48        1.68      0.73 o 
  -6   4  12      220.11      220.46      7.17 o 
  -5   4  12      324.72      339.33      8.64 o 
  -4   4  12        0.49        1.54      1.03 o 
  -3   4  12       49.88       55.92      2.92 o 
  -2   4  12      759.55      786.17     16.31 o 
  -1   4  12      210.92      226.62      5.32 o 
   0   4  12      234.21      231.01      4.93 o 
   1   4  12        0.57        1.89      0.45 o 
   2   4  12       35.79       39.48      1.57 o 
   3   4  12      155.71      172.90      5.09 o 
   4   4  12        9.82       11.26      0.78 o 
   5   4  12        6.92       12.41      0.77 o 
  -6   5  12      475.19      479.71     20.01 o 
  -5   5  12      319.77      329.28     10.20 o 
  -4   5  12      160.13      179.13      7.41 o 
  -3   5  12       10.60       11.50      0.98 o 
  -2   5  12      598.07      666.06     16.10 o 
  -1   5  12     1966.18     2033.07     41.04 o 
   0   5  12        1.72        1.73      0.67 o 
   1   5  12       21.54       23.96      1.18 o 
   2   5  12      639.95      679.50     17.91 o 
   3   5  12       38.24       45.31      1.58 o 
   4   5  12        0.88        1.60      0.55 o 
   5   5  12       28.44       28.41      1.25 o 
  -5   6  12       14.15        8.68      1.08 o 
  -4   6  12        0.59        1.80      1.03 o 
  -3   6  12       23.39       24.01      1.60 o 
  -2   6  12      323.31      360.49     10.38 o 
  -1   6  12      191.69      201.87      6.48 o 
   0   6  12      134.71      136.71     10.26 o 
   1   6  12       38.63       36.89      1.47 o 
   2   6  12      505.21      516.74     11.66 o 
   3   6  12        0.48        1.26      0.55 o 
   4   6  12       18.57       15.11      0.97 o 
   5   6  12       10.72        9.54      0.81 o 
  -5   7  12       25.45       32.73      2.03 o 
  -4   7  12      121.70      130.21      8.23 o 
  -3   7  12        8.15        7.17      0.94 o 
  -2   7  12       65.64       72.17      2.80 o 
  -1   7  12       12.85       13.49      1.13 o 
   0   7  12       42.83       48.22      1.77 o 
   1   7  12      151.96      160.40      4.48 o 
   2   7  12      121.02      132.48      3.78 o 
   3   7  12       27.78       29.54      1.82 o 
   4   7  12        3.87        4.42      0.74 o 
  -4   8  12       16.40       18.37      2.18 o 
  -3   8  12      328.51      330.60     17.78 o 
  -2   8  12       53.48       54.18      2.55 o 
  -1   8  12       15.54       15.44      1.27 o 
   0   8  12       21.70       26.51      1.56 o 
   1   8  12      307.17      312.11      7.92 o 
   2   8  12      104.67       94.55      2.83 o 
   3   8  12        2.77        2.08      0.57 o 
  -3   9  12       21.76       19.44      1.59 o 
  -2   9  12       85.59       80.83      4.11 o 
  -1   9  12       52.44       51.21      2.40 o 
   0   9  12      127.40      124.88      4.42 o 
   1   9  12       13.83       14.72      1.10 o 
   2   9  12        7.08        6.13      0.80 o 
  -1  10  12        6.78       10.54      1.58 o 
   0  10  12       18.29       16.39      1.54 o 
  -6   1  13      171.70      169.68      5.00 o 
  -5   1  13       45.92       46.39      1.87 o 
  -4   1  13        1.27        2.41      1.29 o 
  -3   1  13        0.17        1.41      0.51 o 
  -2   1  13        2.55        2.96      0.51 o 
  -1   1  13        1.53        1.45      0.40 o 
   0   1  13        6.99        3.84      0.49 o 
   1   1  13      178.29      180.78      3.76 o 
   2   1  13       14.02       10.16      0.69 o 
   3   1  13       63.81       60.29      1.68 o 
   4   1  13       57.83       56.12      1.69 o 
   5   1  13       42.87       47.97      1.55 o 
  -6   2  13        7.23        3.20      0.74 o 
  -5   2  13        4.89        7.10      0.77 o 
  -4   2  13      167.79      164.78      4.27 o 
  -3   2  13       35.98       34.87      1.49 o 
  -2   2  13       33.23       31.76      1.39 o 
  -1   2  13      435.66      434.88      8.76 o 
   0   2  13       58.85       52.41      1.36 o 
   1   2  13      107.25      107.71      2.35 o 
   2   2  13       76.34       75.86      2.13 o 
   3   2  13      140.29      135.30      2.93 o 
   4   2  13        5.18        5.29      0.53 o 
   5   2  13       36.39       43.01      1.48 o 
  -6   3  13       11.81       13.74      1.03 o 
  -5   3  13       28.37       32.81      1.62 o 
  -4   3  13       26.88       28.62      1.61 o 
  -3   3  13       16.70       16.20      1.01 o 
  -2   3  13     1089.39     1048.20     20.83 o 
  -1   3  13      224.67      212.89      4.61 o 
   0   3  13      121.04      135.79      3.00 o 
   1   3  13      730.29      714.88     12.68 o 
   2   3  13      139.33      135.37      3.28 o 
   3   3  13       50.19       52.49      1.45 o 
   4   3  13       10.36       11.43      0.78 o 
   5   3  13       10.17       10.22      0.63 o 
  -6   4  13       74.21       83.38      4.46 o 
  -5   4  13       23.30       20.98      1.29 o 
  -4   4  13        4.19        4.50      0.75 o 
  -3   4  13       38.07       45.80      1.84 o 
  -2   4  13        6.42        5.85      0.58 o 
  -1   4  13       37.44       38.17      1.32 o 
   0   4  13      100.07      105.26      2.58 o 
   1   4  13      241.66      261.52      5.23 o 
   2   4  13       17.21       17.39      0.93 o 
   3   4  13       12.07       11.66      0.75 o 
   4   4  13       14.81       14.69      0.78 o 
   5   4  13       13.21       14.56      0.97 o 
  -5   5  13       95.20       83.15      3.29 o 
  -4   5  13        2.32        4.27      0.81 o 
  -3   5  13      126.06      131.04      4.19 o 
  -2   5  13       10.20       13.55      1.04 o 
  -1   5  13      160.35      156.13      3.76 o 
   0   5  13      268.63      270.20      6.02 o 
   1   5  13       26.78       29.08      1.21 o 
   2   5  13        0.83        0.96      0.48 o 
   3   5  13       48.67       41.22      1.46 o 
   4   5  13        3.75        4.26      0.52 o 
  -5   6  13       22.73       18.83      1.39 o 
  -4   6  13      417.39      424.93     14.91 o 
  -3   6  13        1.08        0.19      0.76 o 
  -2   6  13       17.73       20.08      1.28 o 
  -1   6  13      196.67      214.14      5.79 o 
   0   6  13      269.82      284.75      7.37 o 
   1   6  13      149.77      153.97      3.67 o 
   2   6  13        0.61        1.04      0.42 o 
   3   6  13       21.51       23.40      1.14 o 
   4   6  13        7.11        8.15      0.72 o 
  -4   7  13        0.98        0.10      0.70 o 
  -3   7  13        4.65        4.83      0.94 o 
  -2   7  13       65.67       87.01      3.47 o 
  -1   7  13        1.57        2.92      0.72 o 
   0   7  13        8.22        8.17      0.91 o 
   1   7  13      170.77      150.40      4.59 o 
   2   7  13       66.11       77.18      2.68 o 
   3   7  13       20.17       18.79      0.94 o 
  -3   8  13        5.95        6.80      0.96 o 
  -2   8  13      101.77      113.77      4.11 o 
  -1   8  13       66.75       63.42      3.11 o 
   0   8  13        4.70        5.91      0.95 o 
   1   8  13       33.71       27.40      1.41 o 
   2   8  13       65.64       59.70      2.15 o 
  -2   9  13       11.43        7.49      1.37 o 
  -1   9  13      248.23      226.45     10.06 o 
   0   9  13       19.94       16.55      1.43 o 
   1   9  13        0.07        0.18      0.71 o 
  -6   0  14       44.26       36.05      3.41 o 
  -5   0  14       97.05      104.36      4.40 o 
  -4   0  14      468.59      446.53     15.70 o 
  -3   0  14      451.72      428.43     13.08 o 
  -1   0  14       62.99       52.45      3.92 o 
   0   0  14       22.91       21.62      1.21 o 
   1   0  14      447.39      427.15      9.75 o 
   2   0  14      201.37      186.97      5.46 o 
   3   0  14      240.22      244.05      6.84 o 
   4   0  14       79.64       71.10      2.45 o 
   5   0  14      108.09      104.72      4.09 o 
  -6   1  14      164.07      165.94      6.26 o 
  -5   1  14        2.33        3.23      0.67 o 
  -4   1  14        2.54        2.35      0.66 o 
  -3   1  14       75.82       78.01      2.41 o 
  -2   1  14        7.13        6.82      0.74 o 
  -1   1  14        1.78        1.02      0.44 o 
   0   1  14        0.01        0.40      0.35 o 
   1   1  14        6.86        7.90      0.59 o 
   2   1  14        4.60        9.43      0.58 o 
   3   1  14      228.09      205.10      3.96 o 
   4   1  14        4.47        5.79      0.49 o 
   5   1  14       42.59       34.30      1.40 o 
  -6   2  14       28.45       20.10      3.52 o 
  -5   2  14       10.36       12.43      1.13 o 
  -4   2  14        0.21        0.82      0.57 o 
  -3   2  14      174.39      203.49      5.49 o 
  -2   2  14      507.11      478.61     14.36 o 
  -1   2  14      558.51      551.20     10.95 o 
   0   2  14      148.10      131.21      3.07 o 
   1   2  14      128.20      110.28      2.51 o 
   2   2  14       45.70       48.69      1.23 o 
   3   2  14      183.47      184.15      3.78 o 
   4   2  14       10.52       12.21      0.71 o 
   5   2  14       16.01       21.48      1.84 o 
  -5   3  14      169.97      165.89      4.91 o 
  -4   3  14       84.95       97.92      3.26 o 
  -3   3  14       27.38       25.30      1.25 o 
  -2   3  14        1.98        1.41      0.47 o 
  -1   3  14        0.15        0.28      0.41 o 
   0   3  14        9.23        8.82      0.63 o 
   1   3  14        2.66        5.83      0.51 o 
   2   3  14        7.52       10.80      0.61 o 
   3   3  14      167.29      180.86      3.90 o 
   4   3  14        0.18        0.51      0.38 o 
  -5   4  14       11.60        9.26      0.92 o 
  -4   4  14       85.62       92.64      3.10 o 
  -3   4  14      332.01      331.22      8.38 o 
  -2   4  14       31.70       31.99      1.19 o 
  -1   4  14       50.00       57.76      1.68 o 
   0   4  14      295.12      299.51      5.92 o 
   1   4  14       88.76       84.30      2.17 o 
   2   4  14       29.16       23.83      0.94 o 
   3   4  14        0.22        0.48      0.37 o 
   4   4  14       14.29       14.80      0.74 o 
  -5   5  14       19.06       21.41      3.84 o 
  -4   5  14      248.88      256.64      9.38 o 
  -3   5  14        3.08        2.32      0.74 o 
  -2   5  14       23.39       18.78      1.16 o 
  -1   5  14       65.30       64.65      1.94 o 
   0   5  14      772.35      764.52     14.95 o 
   1   5  14      151.78      153.09      3.65 o 
   2   5  14        0.48        0.57      0.41 o 
   3   5  14       20.69       21.04      0.87 o 
   4   5  14        5.16        5.94      1.05 o 
  -4   6  14      379.93      378.82     13.83 o 
  -3   6  14       14.82       18.44      1.97 o 
  -2   6  14       24.16       22.92      1.30 o 
  -1   6  14       92.28      104.78      3.52 o 
   0   6  14        5.21        5.88      0.72 o 
   1   6  14        0.13        0.24      0.45 o 
   2   6  14       40.29       41.09      1.36 o 
   3   6  14        7.51        6.56      0.63 o 
  -3   7  14       43.58       39.98      3.39 o 
  -2   7  14       49.52       53.16      2.40 o 
  -1   7  14       38.83       32.83      1.78 o 
   0   7  14       38.69       36.21      1.52 o 
   1   7  14       27.44       25.01      1.35 o 
   2   7  14      132.12      128.90      3.86 o 
  -2   8  14      215.68      189.31     12.05 o 
  -1   8  14        0.57        1.33      0.76 o 
   0   8  14       15.10       14.02      1.42 o 
   1   8  14       25.56       27.52      2.13 o 
  -5   1  15       48.59       49.67      2.41 o 
  -4   1  15       15.92       16.21      1.13 o 
  -3   1  15        2.35        4.21      0.61 o 
  -2   1  15        1.84        0.77      0.50 o 
  -1   1  15       11.06       14.15      0.86 o 
   0   1  15       18.14       17.15      0.82 o 
   1   1  15       27.61       22.06      0.87 o 
   2   1  15       76.16       75.62      1.68 o 
   3   1  15       46.45       41.49      1.14 o 
   4   1  15       18.19       10.49      0.62 o 
  -5   2  15        6.51        9.59      1.06 o 
  -4   2  15        1.32        1.20      0.58 o 
  -3   2  15       63.77       61.27      2.13 o 
  -2   2  15       70.12       84.47      2.69 o 
  -1   2  15       10.03       11.45      0.73 o 
   0   2  15      437.94      426.91      8.60 o 
   1   2  15        2.01        2.15      0.43 o 
   2   2  15        0.01        0.54      0.35 o 
   3   2  15       13.42       14.74      0.67 o 
   4   2  15        8.17        9.28      0.68 o 
  -5   3  15       40.47       38.03      3.63 o 
  -4   3  15       76.65       86.30      3.23 o 
  -3   3  15        0.88        1.65      0.51 o 
  -2   3  15        0.85        2.51      0.55 o 
  -1   3  15       40.15       41.53      1.34 o 
   0   3  15       13.85       10.56      0.68 o 
   1   3  15      216.70      198.65      3.85 o 
   2   3  15      149.11      140.78      2.83 o 
   3   3  15        6.17        9.12      0.58 o 
  -4   4  15       77.33       62.79      3.65 o 
  -3   4  15       27.44       22.28      1.17 o 
  -2   4  15       89.08       98.09      2.72 o 
  -1   4  15        0.44        2.07      0.44 o 
   0   4  15       49.38       43.34      1.42 o 
   1   4  15       34.84       25.02      1.01 o 
   2   4  15       24.58       24.28      1.02 o 
   3   4  15        1.17        1.38      0.41 o 
  -4   5  15       35.82       42.19      4.94 o 
  -3   5  15        7.75        7.83      1.23 o 
  -2   5  15        3.99        4.35      0.75 o 
  -1   5  15        0.18        0.21      0.44 o 
   0   5  15       27.40       24.39      1.09 o 
   1   5  15       11.70       11.52      0.71 o 
   2   5  15       28.97       27.18      1.04 o 
   3   5  15        9.73       11.53      1.98 o 
  -3   6  15      101.72      103.72      9.55 o 
  -2   6  15       11.68       11.07      0.97 o 
  -1   6  15        0.12        1.35      0.66 o 
   0   6  15       18.73       22.38      1.25 o 
   1   6  15       77.95       71.10      2.21 o 
   2   6  15       50.11       40.06      4.12 o 
  -1   7  15        3.82        6.91      1.12 o 
   0   7  15        0.73        0.49      0.78 o 
  -4   0  16      269.40      262.43     11.43 o 
  -3   0  16        3.70        7.14      0.99 o 
  -2   0  16      508.15      493.70     17.01 o 
  -1   0  16      657.95      630.41     21.42 o 
   0   0  16       47.92       35.03      1.78 o 
   1   0  16        0.34        0.42      0.49 o 
   2   0  16       68.08       72.65      2.25 o 
   3   0  16       40.74       28.17      1.50 o 
  -4   1  16       42.20       43.43      1.92 o 
  -3   1  16       31.07       30.61      1.35 o 
  -2   1  16        2.03        6.27      0.91 o 
  -1   1  16        8.46        5.62      0.62 o 
   0   1  16       23.78       23.70      0.96 o 
   1   1  16       12.51       11.02      0.66 o 
   2   1  16       18.76       21.04      0.82 o 
   3   1  16        0.94        3.15      0.50 o 
  -4   2  16        1.24        2.75      0.89 o 
  -3   2  16       13.97       12.76      0.89 o 
  -2   2  16        2.82        3.92      0.61 o 
  -1   2  16       74.00       82.98      2.40 o 
   0   2  16      101.84       95.09      2.28 o 
   1   2  16        0.08       -0.02      0.34 o 
   2   2  16        1.33        1.41      0.35 o 
   3   2  16       36.82       31.64      2.48 o 
  -3   3  16       86.69       86.40      2.83 o 
  -2   3  16       30.96       24.01      1.19 o 
  -1   3  16       99.25       81.35      2.30 o 
   0   3  16       41.30       32.84      1.18 o 
   1   3  16       54.16       59.44      1.68 o 
   2   3  16        6.10        4.26      0.49 o 
  -3   4  16       76.70       88.06      8.57 o 
  -2   4  16      102.11      102.00      4.58 o 
  -1   4  16       12.70       11.44      0.76 o 
   0   4  16       32.87       36.57      1.23 o 
   1   4  16       57.30       59.63      1.92 o 
   2   4  16       20.22       14.26      1.39 o 
  -2   5  16       29.32       32.80      2.51 o 
  -1   5  16       17.84       15.61      1.20 o 
   0   5  16       19.27       12.84      1.00 o 
   1   5  16      106.89       91.21      8.15 o 
  -2   1  17      148.93      134.46      3.96 o 
  -1   1  17       32.09       30.85      1.26 o 
   0   1  17       25.39       25.03      1.11 o 
   1   1  17        0.85        0.49      0.42 o 
  -2   2  17      156.04      136.13      5.16 o 
  -1   2  17       64.58       58.36      2.05 o 
   0   2  17        2.78        4.57      0.61 o 
   1   2  17       67.17       54.14      2.66 o 
  -2   3  17       12.03       12.85      2.85 o 
  -1   3  17        0.56        2.54      1.01 o 
   0   3  17       47.74       45.18      3.85 o 
                                                 
